# Supplementary material for: Evidence-driven spatiotemporal COVID-19 hospitalization prediction with Ising dynamics
Source: Nat Commun. 2023 May 29;14:3093. doi: 10.1038/s41467-023-38756-3 (PMC10226446; doi:10.1038/s41467-023-38756-3)
Supplement: Supplementary file 4 — Source data [file 41467_2023_38756_MOESM4_ESM.xlsx]

## Sheet: Table1
Model	MSE (1x10^5)	MAE	R2	CCC
DELPHI-SEIR	400.3 (-)	1,647 (-)	<-1	0.02 (-)
GRU	149.2 (6.6)	897.7 (20.9)	-0.04 (0.04)	0.27 (0.20)
LSTM	133.9 (6.9)	826.6 (30.0)	0.06 (0.04)	0.48 (0.10)
ColaGNN	138.5 (9.5)	801.9 (32.1)	0.10 (0.13)	0.52 (0.09)
ACTS	127.9 (14.1)	732.1 (45.3)	0.19 (0.15)	0.60 (0.10)
CovidGNN	181.0 (46.2)	1,048.0 (126.2)	-0.26 (0.18)	0.18 (0.16)
STAN	148.3 (30.7)	948.2 (68.4)	-0.06 (0.46)	0.18 (0.12)
HOIST-Risk	65.2 (14.7)	530.6 (59.5)	0.41 (0.21)	0.71 (0.08)
HOIST-Vaccination	62.1 (13.2)	515.3 (42.3)	0.45 (0.24)	0.78 (0.07)
HOIST-AC	73.4 (38.4)	562.5 (87.9)	0.27 (0.30)	0.68 (0.15)
HOIST-Ising	135.0 (15.4)	735.5 (28.6)	0.17 (0.14)	0.39 (0.07)
HOIST	38.5 (10.2)*	368.7 (18.7)*	0.60 (0.16)*	0.89 (0.02)*

## Sheet: Table2
County	State	Hospitalization NNT	Adjusted NNT	Cost ratio
Butte	Idaho	130	73	60.3
Woodbury	Iowa	76	44	34.5
Toole	Montana	230	130	34.5
Sheridan	Montana	204	115	34
Broadwater	Montana	186	109	33.7
Mineral	Nevada	273	159	32.1
Garfield	Washington	156	89	31.8
Stonewall	Texas	71	42	31.8
Lincoln	Nevada	201	114	31.2
Stanton	Kansas	101	67	29.2
Oneida	Idaho	287	163	28.7
Bowman	North Dakota	142	81	28.1
Phillips	Montana	234	132	27.4
Ness	Kansas	145	84	25.2
Teton	Montana	308	172	25

## Sheet: SuppTable3
Feature name	Mean	Median	Max
Hospitalization	31	2	2878
Number of visits	315	46	24776
Number of visits, age >= 65	159	24	10924
Cerebrovascular disease	4	1	271
Chronic lung disease	14	3	746
Congestive heart failure	17	3	1096
Dementia	13	2	517
Diabetes without chronic complication	24	4	2315
HIV	3	0	269
Hemiplegia or paraplegia	2	0	106
Hypertension	27	4	1761
Immunodeficiency	1	0	90
Liver disease	2	0	254
Malignancy	6	0	456
Metastatic solid tumor	1	0	104
Myocardial infarction	1	0	106
Obesity	5	1	403
Peptic ulcer disease	0	0	25
Peripheral vascular disease	5	1	353
Renal disease	21	2	1694

## Sheet: SuppTable4
Feature name	Mean	Median	Max
Usage of hospital bed	217	25	13262
Usage of hospital bed for COVID-19 patients	26	4	1746
Usage of ICU bed	33	4	2126
Usage of ICU bed for COVID-19 patients	6	1	377

## Sheet: Figure2
Model	MAE	MSE	R2	CCC
GRU_7	212.90 (5.60)	8.69 (0.90)	-0.05 (0.01)	0.06 (0.04)
LSTM_7	212.40 (13.00)	8.60 (0.40)	-0.05 (0.04)	0.18 (0.09)
STAN_7	265.10 (23.00)	8.84 (0.90)	-0.22 (0.25)	0.06 (0.16)
CovidGNN_7	275.10 (17.10)	9.05 (5.20)	-0.13 (0.12)	0.03 (0.17)
ColaGNN_7	177.40 (15.00)	8.72 (4.90)	0.05 (0.10)	0.36 (0.10)
ACTS_7	159.40 (19.30)	7.61 (3.20)	0.13 (0.05)	0.55 (0.08)
HOIST_7	65.60 (18.00)	4.96 (2.80)	0.62 (0.17)	0.93 (0.06)
GRU_14	411.20 (5.73)	32.20 (1.20)	-0.06 (0.01)	0.02 (0.06)
LSTM_14	413.20 (10.90)	31.80 (0.60)	-0.05 (0.03)	0.12 (0.06)
STAN_14	475.30 (32.10)	35.20 (5.50)	-0.17 (0.38)	0.05 (0.15)
CovidGNN_14	501.30 (38.50)	40.10 (10.50)	-0.05 (0.09)	-0.07 (0.15)
ColaGNN_14	351.50 (27.10)	40.00 (7.50)	0.03 (0.11)	0.40 (0.08)
ACTS_14	312.00 (25.40)	27.40 (6.50)	0.10 (0.11)	0.47 (0.10)
HOIST_14	182.90 (32.60)	8.92 (7.60)	0.61 (0.21)	0.85 (0.03)
GRU_21	683.10 (2.09)	85.20 (1.40)	-0.06 (0.01)	0.10 (0.12)
LSTM_21	676.30 (6.70)	85.10 (1.10)	-0.06 (0.01)	0.06 (0.07)
STAN_21	685.10 (48.50)	86.70 (15.20)	-0.19 (0.25)	0.13 (0.15)
CovidGNN_21	713.00 (65.60)	95.20 (25.20)	-0.20 (0.17)	0.17 (0.15)
ColaGNN_21	652.40 (21.50)	83.40 (20.20)	0.12 (0.09)	0.37 (0.11)
ACTS_21	607.10 (30.20)	79.50 (9.85)	0.15 (0.08)	0.58 (0.07)
HOIST_21	307.70 (20.90)	17.10 (13.70)	0.52 (0.17)	0.79 (0.05)
GRU_28	897.70 (20.90)	149.20 (6.60)	-0.04 (0.04)	0.27 (0.20)
LSTM_28	826.60 (30.00)	133.90 (6.90)	0.06 (0.04)	0.48 (0.10)
STAN_28	948.20 (68.40)	148.30 (30.70)	-0.06 (0.46)	0.18 (0.16)
CovidGNN_28	1048.00 (126.20)	181.00 (46.20)	-0.26 (0.18)	0.18 (0.16)
ColaGNN_28	801.90 (32.10)	138.50 (9.50)	0.10 (0.13)	0.52 (0.09)
ACTS_28	732.10 (45.30)	127.90 (14.10)	0.19 (0.15)	0.60 (0.10)
HOIST_28	368.70 (18.70)	38.50 (10.20)	0.60 (0.16)	0.89 (0.02)
GRU_35	1076.70 (14.80)	210.20 (2.30)	-0.07 (0.01)	-0.02 (0.03)
LSTM_35	1087.20 (25.40)	187.60 (12.40)	0.02 (0.03)	0.25 (0.09)
STAN_35	1160.20 (53.70)	213.50 (45.90)	0.12 (0.10)	0.15 (0.15)
CovidGNN_35	1320.20 (71.30)	227.50 (35.90)	-0.03 (0.10)	0.08 (0.07)
ColaGNN_35	999.00 (35.70)	178.40 (15.90)	0.15 (0.07)	0.48 (0.09)
ACTS_35	1015.30 (26.50)	165.30 (31.90)	0.20 (0.07)	0.62 (0.12)
HOIST_35	556.00 (21.20)	75.20 (9.80)	0.52 (0.14)	0.81 (0.07)

## Sheet: Figure3
Model	2020-12-01	2021-03-01	2021-06-01	2021-09-01	2021-12-01	2022-03-01	2022-05-01
HOIST_MSE	1.44446e+06	1256913	559260	1.27884e+06	809714	4.54461e+06	407628
HOIST_MAE	269.17	309.1	205.03	261.44	308.55	474.72	210.11
HOIST_CCC	0.98	0.98	0.99	0.98	0.96	0.97	0.96
ColaGNN_MSE	2288848	4975653	1.99765e+06	5.67645e+06	4.22847e+06	7641227	414299
ColaGNN_MAE	397.06	525.41	325	383.3	364.55	727.3	217.2
ColaGNN_CCC	0.98	0.8	0.95	0.91	0.91	0.93	0.97
ACTS_MSE	2088848	3285653	1.09061e+06	3.25645e+06	1.92847e+06	6641227	524299
ACTS_MAE	365.06	408.41	353.99	372.3	352.55	614.3	232.2
ACTS_CCC	0.98	0.93	0.92	0.93	0.9	0.9	0.94
LSTM_MSE	3472300	8345833	4090611	4.25616e+06	4.29066e+06	11570771	2.01623e+06
LSTM_MAE	420.22	608.45	415.99	439.91	635.4	924.05	348.32
LSTM_CCC	0.98	0.76	0.88	0.91	0.8	0.87	0.96

## Sheet: Figure4
Date	Total shots	First shots	Second shots	Booster shots
2021-09-03	-2.809	-2.963	-3.225	-4.028
2021-10-01	-2.042	-2.152	-2.342	-2.969
2021-10-29	-1.496	-1.576	-1.717	-2.207
2021-11-26	-0.868	-0.909	-1.001	-1.23
2021-12-24	-0.608	-0.636	-0.702	-0.836
2022-01-21	-0.503	-0.526	-0.581	-0.693
2022-02-18	-0.435	-0.454	-0.502	-0.6
2022-03-18	-0.407	-0.426	-0.47	-0.563

## Sheet: Figure5-7
County	State	FIPS	Population	Predicted Cases	ysim	Predicted Ratio	MAE	MAPE	Hospitalization NNT	Adjusted NNT	Cost ratio
Lackawanna	Pennsylvania	42069	210793	2375	2390	0.0113	122.5	0.05	13770	7840	0.2773
Lackawanna	Pennsylvania	26044	109825	79	N/A	0.0007	23.5	N/A	>100000	>100000	0.0164
Caldwell	Louisiana	22021	9960	21	21	0.0021	25.4	N/A	54794	29052	0.0458
Butte	California	6007	231256	630	645	0.0027	1.4	0	34633	20745	0.0857
Ellsworth	Kansas	20053	6196	9	9	0.0014	9	N/A	24675	13806	0.0849
Latah	Idaho	16057	40134	17	N/A	0.0004	35.4	N/A	>100000	>100000	0.0041
Latah	Idaho	26120	173588	988	997	0.0057	136.5	0.13	41459	22396	0.1856
Wayne	Michigan	26163	1753893	16882	16948	0.0096	10419.8	0.47	2163	1073	1.4723
Etowah	Alabama	1055	102501	1388	1396	0.0135	96.2	0.07	6701	3572	0.5135
Humboldt	Nevada	32013	16786	2	0	0.0001	3.9	N/A	2003	1263	2.7671
Bonner	Idaho	16017	44727	73	N/A	0.0016	20.3	N/A	>100000	>100000	0.0253
San Germn	Puerto Rico	72125	30228	4	N/A	0.0001	8.9	N/A	>100000	>100000	0.0054
Butler	Ohio	39017	382378	4327	4354	0.0113	298.8	0.07	5169	2846	0.3685
Johnson	Iowa	19103	151260	723	733	0.0048	75.3	0.11	11054	6172	0.2514
Grant	Washington	53025	97331	133	N/A	0.0014	10.9	0.08	>100000	>100000	0.0237
Auglaize	Ohio	39011	45804	20	N/A	0.0004	11.4	N/A	>100000	93796	0.011
Olmsted	Minnesota	27109	156277	3181	3190	0.0204	147.3	0.05	6224	3473	0.414
Hampton	Virginia	51650	134313	283	291	0.0021	21.7	0.07	62874	29874	0.0705
Hampton	Virginia	37186	11859	8	8	0.0007	20.5	N/A	83738	39984	0.0444
Wells	Indiana	18179	28206	6	N/A	0.0002	1.5	N/A	>100000	81057	0.0104
Austin	Texas	48015	29989	3	N/A	0.0001	3.7	N/A	>100000	>100000	0.0046
Hancock	Ohio	39063	75930	313	318	0.0041	61.2	0.22	18121	10265	0.1619
Rockland	New York	36087	325695	2688	2703	0.0083	583.9	0.2	4156	2394	0.5589
Montgomery	Indiana	18107	38346	3	N/A	0.0001	0.3	N/A	>100000	>100000	0.0018
Clayton	Iowa	19043	17556	1	0	0.0001	1	N/A	5647	3155	0.4792
Monroe	New York	36055	742474	784	831	0.0011	14.2	0.02	40307	21978	0.0473
Baca	Colorado	8009	3585	1	0	0.0003	0.9	N/A	205	119	14.52
Crenshaw	Alabama	1041	13824	32	32	0.0023	25.6	N/A	13714	7056	0.1427
Rogers	Oklahoma	40131	91984	17	N/A	0.0002	12.4	N/A	>100000	>100000	0.0011
Wythe	Virginia	51197	28754	53	54	0.0018	8.3	N/A	66295	36664	0.03
Bennington	Vermont	50003	35631	9	N/A	0.0003	12.9	N/A	>100000	>100000	0.0199
Jones	Mississippi	28067	68461	321	325	0.0047	38.6	0.11	49088	24913	0.0482
Overton	Tennessee	47133	22068	4	N/A	0.0002	2.3	N/A	>100000	>100000	0.0112
Clarke	Alabama	1025	23920	7	N/A	0.0003	12.9	N/A	>100000	>100000	0.0059
Lyon	Minnesota	27083	25629	16	15	0.0006	11.6	N/A	54957	31260	0.0456
Effingham	Georgia	13103	62190	65	68	0.001	61.8	0.64	44665	24042	0.0393
Clay	Texas	48077	10456	5	N/A	0.0004	10	N/A	>100000	66244	0.0231
Hennepin	Minnesota	27053	1259428	7365	7433	0.0058	2573.7	0.3	6946	3807	0.3842
Baker	Oregon	41001	16006	4	N/A	0.0002	0.4	N/A	>100000	62638	0.0525
Shelby	Alabama	1117	215707	907	921	0.0042	232.2	0.23	58634	31854	0.0554
Cavalier	North Dakota	38019	3829	5	3	0.0013	2.2	N/A	4589	2568	1.0164
Schuyler	Illinois	17169	6906	1	0	0.0002	0.1	N/A	312	173	4.2373
Canyon	Idaho	16027	223498	411	N/A	0.0018	7.1	0.02	>100000	72580	0.0571
Iberia	Louisiana	22045	70941	283	287	0.004	2.5	0.01	16545	8319	0.1657
Ottawa	Kansas	20143	5802	1	0	0.0002	1.4	N/A	351	197	5.9073
Wayne	Mississippi	28153	20298	2	1	0.0001	2.4	N/A	6151	2976	0.7525
Meade	Kansas	20119	4146	3	1	0.0006	0.6	N/A	45238	27204	0.0423
Augusta	Virginia	51015	75457	35	N/A	0.0005	8.4	N/A	>100000	94913	0.023
Redwood	Minnesota	27127	15249	1	0	0.0001	0.2	N/A	2229	1259	1.1437
Pitt	North Carolina	37147	179914	518	530	0.0029	5.6	0.01	33120	16602	0.0437
Sanpete	Utah	49039	30623	1	0	0	0.5	N/A	7384	4272	0.7552
Jefferson	Alabama	1073	659300	9181	9221	0.0139	16.2	0	5441	2630	0.7562
Livingston	Kentucky	21139	9242	1	0	0.0001	0.2	N/A	1265	708	2.0475
Butte	Idaho	16023	2611	1	0	0.0004	0.2	N/A	130	73	60.251
Payne	Oklahoma	40119	82040	32	N/A	0.0004	12.6	N/A	>100000	>100000	0.0053
Greenbrier	West Virginia	54025	34786	82	83	0.0024	8.5	N/A	19998	11098	0.1558
Tate	Mississippi	28137	28759	3	N/A	0.0001	1.8	N/A	>100000	>100000	0.0003
Freestone	Texas	48161	19808	2	0	0.0001	5.1	N/A	3410	1913	0.429
Nicollet	Minnesota	27103	34220	4	N/A	0.0001	2.4	N/A	>100000	>100000	0.0012
Madera	California	6039	157672	371	381	0.0024	25.3	0.07	90452	66592	0.0303
Johnson	Arkansas	5071	26742	3	1	0.0001	1.6	N/A	21019	12378	0.1335
Kingsbury	South Dakota	46077	4919	1	0	0.0003	0.2	N/A	531	297	4.6467
Lucas	Iowa	19117	8645	1	0	0.0002	0.4	N/A	1064	596	2.5327
Walworth	Wisconsin	55127	103718	54	N/A	0.0005	17.1	N/A	>100000	>100000	0.0063
Morgan	Indiana	18109	70116	21	24	0.0003	15.3	N/A	97123	54267	0.0114
Emmet	Iowa	19063	9253	7	N/A	0.0008	2.3	N/A	>100000	>100000	0.0151
Clay	Indiana	18021	26170	6	N/A	0.0002	21.4	N/A	>100000	>100000	0.0052
Morgan	Alabama	1103	119089	505	513	0.0042	17.7	0.04	10846	5952	0.2319
Jefferson	Georgia	13163	15430	2	0	0.0001	4.6	N/A	3095	1447	0.4442
Monroe	Tennessee	47123	46356	15	N/A	0.0003	8.8	N/A	>100000	>100000	0.0051
Rusk	Wisconsin	55107	14147	1	0	0.0001	0.1	N/A	841	470	3.8638
Montgomery	Pennsylvania	42091	828604	5887	5940	0.0071	151.1	0.03	8678	4793	0.4709
Hocking	Ohio	39073	28385	67	68	0.0024	16.8	N/A	26312	14652	0.1199
Berrien	Michigan	26021	154141	497	506	0.0032	10.2	0.02	45017	24275	0.0332
St. Landry	Louisiana	22097	82764	555	560	0.0067	38.9	0.07	19289	9308	0.2796
Robertson	Tennessee	47147	71012	254	N/A	0.0036	47.3	0.17	>100000	87944	0.024
Lincoln	New Mexico	35027	19556	6	N/A	0.0003	6.9	N/A	>100000	>100000	0.0231
Day	South Dakota	46037	5505	2	0	0.0003	0.1	N/A	337	189	8.7362
DeWitt	Texas	48123	20187	40	N/A	0.002	25.1	N/A	>100000	97000	0.0143
Tippecanoe	Indiana	18157	193048	2155	2165	0.0112	215.3	0.1	6834	3895	0.0979
Dawson	Nebraska	31047	23709	6	N/A	0.0002	6.1	N/A	>100000	>100000	0.0032
Coos	New Hampshire	33007	31589	12	N/A	0.0004	6.4	N/A	>100000	>100000	0.0044
Marion	Illinois	17121	37620	37	38	0.001	37.3	N/A	34254	18907	0.0418
Atoka	Oklahoma	40005	13838	20	N/A	0.0014	27.8	N/A	>100000	>100000	0.0095
Gregg	Texas	48183	123707	3324	3332	0.0269	134.1	0.04	3459	1932	0.7993
Knox	Kentucky	21121	31304	377	379	0.0121	8.9	0.02	20639	11480	0.0749
Imperial	California	6025	181827	736	746	0.004	38.4	0.05	13234	11581	0.1758
Davidson	North Carolina	37057	166614	279	289	0.0017	32	0.12	62899	34797	0.0187
Moody	South Dakota	46101	6579	2	0	0.0003	4.9	N/A	1125	637	2.1491
Worcester	Massachusetts	25027	830839	3926	3982	0.0047	142.4	0.04	8463	4876	0.2559
Jefferson	Ohio	39081	65767	700	703	0.0106	33.1	0.05	10492	5750	0.3164
Jefferson	Ohio	29070	103670	273	279	0.0026	4.5	0.02	29134	16263	0.0836
Blackford	Indiana	18009	11930	22	21	0.0019	11.9	N/A	39839	22250	0.0326
Garden	Nebraska	31069	1897	1	0	0.0006	1.8	N/A	162	93	15.6569
Danville	Virginia	51590	40693	269	271	0.0066	22.5	0.08	68032	32128	0.0625
Duplin	North Carolina	37061	58856	60	62	0.001	7.1	N/A	79653	44356	0.0147
Nye	Nevada	32023	45346	21	N/A	0.0005	9.3	N/A	>100000	>100000	0.0066
Hamilton	Indiana	18057	330086	2088	2110	0.0063	184.9	0.09	13726	7687	0.0495
Jones	Iowa	19105	20744	2	0	0.0001	0.6	N/A	2951	1639	0.9269
Pemiscot	Missouri	29155	16272	5	N/A	0.0003	16	N/A	>100000	>100000	0.0222
San Juan	Washington	53055	17128	7	N/A	0.0004	24.1	N/A	>100000	>100000	0.0186
Itasca	Minnesota	27061	45108	30	N/A	0.0007	6	N/A	>100000	60936	0.0357
Crawford	Kansas	20037	39019	51	N/A	0.0013	1.7	N/A	>100000	70185	0.0166
Isanti	Minnesota	27059	39966	10	N/A	0.0002	10.5	N/A	>100000	>100000	0.0033
Ramsey	Minnesota	27123	550210	1199	1223	0.0022	247.6	0.19	40298	22424	0.0846
Teton	Idaho	16081	11640	2	N/A	0.0002	7.1	N/A	>100000	>100000	0.0311
Adair	Kentucky	21001	19215	3	N/A	0.0001	1.6	N/A	>100000	>100000	0.0062
Adams	Nebraska	31001	31511	41	42	0.0013	0.8	N/A	53156	30913	0.0468
Richland	South Carolina	45079	414576	1858	1884	0.0045	171.8	0.09	20066	9600	0.1647
Umatilla	Oregon	41059	77516	40	N/A	0.0005	22.3	N/A	>100000	73539	0.0441
Jefferson	Louisiana	22051	434051	3523	3553	0.0081	54.6	0.02	16900	9043	0.1679
Mineral	Nevada	32021	4514	1	0	0.0002	0.4	N/A	273	159	32.128
Lake	Colorado	8065	7824	1	0	0.0001	0.2	N/A	397	261	6.534
Watonwan	Minnesota	27165	10980	7	7	0.0006	7.8	N/A	70548	44175	0.0554
Polk	Missouri	29167	32201	8	N/A	0.0003	15.8	N/A	>100000	>100000	0.0186
Hamilton	Ohio	39061	816684	10975	11012	0.0134	3670.5	0.29	3453	1768	0.6172
Westchester	New York	36119	967612	4483	4544	0.0046	550.2	0.12	10684	6276	0.217
Carroll	Georgia	13045	118121	743	751	0.0063	25.3	0.03	17157	9137	0.1012
Washtenaw	Michigan	26161	370963	8058	8079	0.0217	850.5	0.1	5140	2812	0.3822
Uintah	Utah	49047	35438	18	N/A	0.0005	10.4	N/A	>100000	59217	0.0522
Washington	Maine	23029	31490	12	N/A	0.0004	12.7	N/A	>100000	>100000	0.0168
Green	Wisconsin	55045	36929	19	N/A	0.0005	21.5	N/A	>100000	>100000	0.0101
Prince Edward	Virginia	51147	22950	16	16	0.0007	7.2	N/A	93492	46553	0.0253
Sussex	Delaware	10005	229286	939	N/A	0.0041	17.7	0.02	>100000	57157	0.0205
Muskogee	Oklahoma	40101	68362	391	394	0.0057	22.1	0.06	20838	11418	0.1594
Albany	New York	36001	307117	1928	1946	0.0063	519.9	0.24	12862	7004	0.1962
Roanoke	Virginia	51770	99920	662	668	0.0066	19.5	0.03	30205	15507	0.0752
LaPorte	Indiana	18091	110007	306	312	0.0028	50.4	0.15	50735	27801	0.0263
Scott	Minnesota	27139	147381	51	N/A	0.0003	18.8	N/A	>100000	>100000	0.011
Berkshire	Massachusetts	25003	126348	296	303	0.0023	8.9	0.03	24941	14006	0.1089
Russell	Kentucky	21207	17821	4	N/A	0.0002	0.8	N/A	>100000	>100000	0.0049
Bleckley	Georgia	13023	12838	2	0	0.0001	2.5	N/A	7596	3876	0.2395
Washington	Kansas	20201	5420	1	0	0.0002	0.5	N/A	505	284	4.0789
Malheur	Oregon	41045	30725	20	20	0.0006	3.5	N/A	97866	63835	0.0674
Burnet	Texas	48053	47542	11	N/A	0.0002	4.7	N/A	>100000	70337	0.0194
Vance	North Carolina	37181	44581	181	N/A	0.0041	33.5	0.17	>100000	59855	0.0175
Cass	Michigan	26027	51653	2	2	0	1.2	N/A	28033	15548	0.1449
Chittenden	Vermont	50007	164572	212	N/A	0.0013	0.2	0	>100000	>100000	0.0343
Sampson	North Carolina	37163	63626	8	N/A	0.0001	9.5	N/A	>100000	>100000	0.0033
Sampson	North Carolina	41018	110283	110	N/A	0.001	3.6	0.03	>100000	>100000	0.0061
Sampson	North Carolina	39004	53744	126	128	0.0023	6.4	0.05	32948	18381	0.0379
East Carroll	Louisiana	22035	7037	5	N/A	0.0008	19.7	N/A	>100000	>100000	0.0053
Prince William	Virginia	51153	468011	921	951	0.002	90.6	0.09	23637	13559	0.0843
Faribault	Minnesota	27043	13758	2	1	0.0001	5	N/A	7371	4222	0.5755
Kossuth	Iowa	19109	14908	2	0	0.0001	2.1	N/A	2612	1464	2.0809
Gage	Nebraska	31067	21493	7	N/A	0.0003	21.4	N/A	>100000	>100000	0.0033
Asotin	Washington	53003	22609	63	63	0.0028	21.2	N/A	74178	41908	0.0715
Rockdale	Georgia	13247	90594	1573	1579	0.0174	198.2	0.12	3338	1581	0.7173
Johnson	Wyoming	56019	8460	6	N/A	0.0007	5.9	N/A	>100000	>100000	0.0126
Cleveland	Oklahoma	40027	281669	566	584	0.002	18.6	0.03	75222	42830	0.0339
Butler	Missouri	29023	42639	136	138	0.0032	3.3	0.02	53430	29354	0.0526
Callaway	Missouri	29027	44889	1	1	0	0.8	N/A	2398	1323	1.1643
Phillips	Arkansas	5107	18029	3	1	0.0002	1.2	N/A	23461	10583	0.1777
Hot Springs	Wyoming	56017	4555	1	0	0.0003	1.8	N/A	759	428	12.8079
Bosque	Texas	48035	18691	62	61	0.0033	57.6	0.63	41914	25227	0.0313
Waldo	Maine	23027	39694	71	73	0.0018	7.8	N/A	18919	10564	0.3767
Kootenai	Idaho	16055	161505	368	N/A	0.0023	22.7	0.06	>100000	61049	0.0526
Big Horn	Montana	30003	13338	1	0	0.0001	0.5	N/A	2145	1229	3.4122
Uvalde	Texas	48463	26846	163	164	0.0061	43.7	0.24	9260	7528	0.0999
Calloway	Kentucky	21035	39135	20	21	0.0005	9.7	N/A	91598	50782	0.0337
Essex	Massachusetts	25009	790638	2496	2536	0.0032	603.1	0.22	12985	7790	0.1768
Sequoyah	Oklahoma	40135	41179	3	N/A	0.0001	0.2	N/A	>100000	>100000	0.0009
Bay	Florida	12005	185287	2106	2122	0.0114	60	0.03	3391	1860	1.5334
Raleigh	West Virginia	54081	74254	1551	1556	0.0209	128.6	0.08	10138	5506	0.4709
Outagamie	Wisconsin	55087	187365	1144	1155	0.0061	32.9	0.03	8049	4554	0.2906
Brown	Minnesota	27015	25111	8	N/A	0.0003	6.6	N/A	>100000	97231	0.027
Custer	South Dakota	46033	8726	1	0	0.0001	0.2	N/A	744	418	2.2594
Grundy	Illinois	17063	50972	293	296	0.0057	24.5	0.09	50385	29141	0.0178
Wapello	Iowa	19179	35205	97	99	0.0028	5.1	N/A	16731	9630	0.1575
Delaware	Pennsylvania	42045	564751	2691	2724	0.0048	451.6	0.15	21266	11115	0.188
Roosevelt	Montana	30085	11059	1	1	0.0001	2.6	N/A	684	387	9.3564
Cherokee	Oklahoma	40021	48675	144	147	0.003	4.9	0.03	26083	14907	0.0575
Cherokee	Iowa	19035	11320	2	0	0.0002	0.5	N/A	16703	9409	0.2071
Navarro	Texas	48349	49565	93	95	0.0019	25.6	0.24	54229	32491	0.0382
Panola	Texas	48365	23148	2	1	0.0001	1.1	N/A	51493	27995	0.0318
Randolph	Arkansas	5121	17948	3	N/A	0.0002	0.2	N/A	>100000	>100000	0.0036
Carter	Oklahoma	40019	48177	144	147	0.003	6	0.04	55882	31303	0.0526
Bremer	Iowa	19017	24947	5	N/A	0.0002	8	N/A	>100000	>100000	0.0036
Montgomery	Kansas	20125	32119	13	N/A	0.0004	0.6	N/A	>100000	>100000	0.0032
Isabella	Michigan	26073	70562	277	280	0.0039	12.7	0.04	42425	23790	0.0919
Platte	Nebraska	31141	33363	20	N/A	0.0006	8.1	N/A	>100000	61582	0.0398
Jefferson	New York	36045	111755	349	N/A	0.0031	9.3	0.03	>100000	>100000	0.0094
York	South Carolina	45091	274118	1426	1446	0.0052	104.8	0.07	30969	16432	0.0866
Winnebago	Wisconsin	55139	171020	559	568	0.0033	48	0.08	99361	55931	0.018
Hopewell	Virginia	51670	22596	393	394	0.0174	83.2	0.19	3868	1907	1.1117
Lancaster	Pennsylvania	42071	543557	1624	1648	0.003	445.3	0.24	41176	23599	0.0924
Winston	Alabama	1133	23660	10	9	0.0004	17.4	N/A	91615	51474	0.0186
Lapeer	Michigan	26087	88028	854	860	0.0097	239.5	0.33	6279	3548	0.2199
Jefferson	Kentucky	21111	770517	9903	9940	0.0129	3250.4	0.28	4295	2256	0.6407
Neosho	Kansas	20133	15951	4	N/A	0.0002	3.9	N/A	>100000	>100000	0.0111
McKinley	New Mexico	35031	72290	65	N/A	0.0009	42.7	0.49	>100000	75790	0.0439
Morris	Kansas	20127	5521	1	0	0.0002	0	N/A	264	150	7.7213
Athens	Ohio	39009	65818	95	98	0.0014	18.5	0.18	94853	52771	0.0196
Routt	Colorado	8107	25733	2	N/A	0.0001	2.4	N/A	>100000	>100000	0.0145
Pickens	South Carolina	45077	124937	231	N/A	0.0019	2.1	0.01	>100000	65252	0.0233
Roosevelt	New Mexico	35041	18743	2	1	0.0001	0.1	N/A	22558	15309	0.211
Stark	North Dakota	38089	30997	5	N/A	0.0002	11.2	N/A	>100000	>100000	0.0137
Monroe	Mississippi	28095	35564	15	N/A	0.0004	16.6	N/A	>100000	>100000	0.0133
Pinal	Arizona	4021	447138	740	764	0.0017	40.3	0.05	24314	15301	0.2565
Carroll	Virginia	51035	29636	21	N/A	0.0007	7.1	N/A	>100000	81246	0.0134
Polk	Minnesota	27119	31528	13	N/A	0.0004	10.5	N/A	>100000	70196	0.037
Onondaga	New York	36067	461809	2398	2428	0.0052	10.1	0	18454	10057	0.1302
Mitchell	Texas	48335	8145	2	N/A	0.0003	10.2	N/A	>100000	>100000	0.0055
Kennebec	Maine	23011	122083	195	N/A	0.0016	6.9	0.04	>100000	63643	0.0721
Rockingham	North Carolina	37157	90690	38	N/A	0.0004	14.9	N/A	>100000	90709	0.0067
Polk	Texas	48373	50031	53	55	0.0011	17.1	N/A	46148	26433	0.0475
Renville	Minnesota	27129	14612	1	1	0.0001	1.3	N/A	855	494	2.9995
Anderson	Tennessee	47001	76482	894	898	0.0117	80.7	0.09	5801	3222	0.7635
Lincoln	Oklahoma	40081	34920	4	N/A	0.0001	5	N/A	>100000	>100000	0.001
Lincoln	Oklahoma	22016	242922	8108	8125	0.0334	578.7	0.07	4635	2184	0.4944
Franklin	Massachusetts	25011	70963	169	173	0.0024	59.3	0.3	15706	8852	0.1623
Yolo	California	6113	220408	132	N/A	0.0006	6.4	0.05	>100000	95222	0.0203
Douglas	Georgia	13097	145331	423	N/A	0.0029	45	0.1	>100000	50917	0.0252
Forrest	Mississippi	28035	75036	338	343	0.0045	38.8	0.11	97377	47745	0.0256
Atchison	Kansas	20005	16193	10	N/A	0.0006	13.5	N/A	>100000	>100000	0.0111
Dunn	Wisconsin	55033	45131	29	30	0.0006	14.3	N/A	90692	50820	0.0301
Middlesex	Massachusetts	25017	1614714	3248	3324	0.002	1113.5	0.29	13197	7543	0.1785
Jackson	Florida	12063	48305	274	277	0.0057	41.3	0.14	11487	5902	0.4262
Wright	Minnesota	27171	136349	7	N/A	0.0001	8.7	N/A	>100000	>100000	0.0023
Mason	Michigan	26105	29100	108	109	0.0037	3.3	0.03	34025	19249	0.0673
Price	Wisconsin	55099	13397	1	0	0.0001	1.4	N/A	1636	916	1.5502
Price	Wisconsin	27078	28494	4	N/A	0.0001	5.8	N/A	>100000	>100000	0.0033
Orange	Florida	12095	1380645	14274	14344	0.0103	2012.7	0.13	2136	1265	2.066
Waukesha	Wisconsin	55133	403072	2259	2280	0.0056	32.3	0.01	11133	6304	0.2256
Vermilion	Illinois	17183	76806	223	N/A	0.0029	13	0.06	>100000	66290	0.0104
Gooding	Idaho	16047	15195	2	2	0.0001	0	N/A	4599	2936	1.0778
Hempstead	Arkansas	5057	21741	4	N/A	0.0002	0.3	N/A	>100000	>100000	0.0076
St. Charles	Louisiana	22089	52878	68	70	0.0013	44.9	0.5	48603	25144	0.1253
Warrick	Indiana	18173	62567	142	145	0.0023	22.1	0.14	43996	24567	0.0236
Sarasota	Florida	12115	426718	3842	3872	0.009	129.9	0.03	18228	10386	0.1922
Cocke	Tennessee	47029	35774	266	268	0.0074	10.6	0.04	4379	2441	0.8958
Monroe	Alabama	1099	21067	8	N/A	0.0004	9	N/A	>100000	>100000	0.0095
Nemaha	Kansas	20131	10155	1	1	0.0001	0.9	N/A	653	366	3.1764
Hutchinson	South Dakota	46067	7380	3	1	0.0004	7.2	N/A	29155	16347	0.1001
Albany	Wyoming	56001	38601	13	N/A	0.0003	10.3	N/A	>100000	>100000	0.0131
Albany	Wyoming	39048	1310300	16931	17015	0.0129	915.4	0.05	3423	1794	1.9194
Taylor	Florida	12123	21623	1	0	0.0001	0.4	N/A	3239	1705	1.1544
Wabash	Indiana	18169	31280	4	N/A	0.0001	1.2	N/A	>100000	>100000	0.0031
Clarion	Pennsylvania	42031	38779	17	N/A	0.0004	19.2	N/A	>100000	>100000	0.0074
Geneva	Alabama	1061	26314	3	N/A	0.0001	10.6	N/A	>100000	>100000	0.0023
Union	Kentucky	21225	14505	12	12	0.0008	21.8	N/A	34900	18601	0.0906
Mitchell	North Carolina	37121	15000	63	63	0.0042	28.5	N/A	23977	13645	0.0508
Brown	Texas	48049	37924	6	N/A	0.0002	1.9	N/A	>100000	>100000	0.0015
Delaware	New York	36025	44527	6	N/A	0.0001	11.6	N/A	>100000	>100000	0.0076
Washington	Pennsylvania	42125	207345	1476	1489	0.0071	42.7	0.03	11080	6132	0.3564
Allendale	South Carolina	45005	8903	1	0	0.0002	3.1	N/A	779	342	4.5045
Salem	New Jersey	34033	62606	130	N/A	0.0021	22.6	0.16	>100000	>100000	0.0201
Lincoln	Montana	30053	19794	2	0	0.0001	0.6	N/A	14118	7949	0.4559
Orleans	Louisiana	22071	391006	2034	2063	0.0052	132	0.07	14293	6585	0.383
Grimes	Texas	48185	28360	1	0	0.0001	0.8	N/A	9154	5347	0.1802
Randolph	Missouri	29175	24763	84	85	0.0034	31.1	0.31	13558	7449	0.2074
Lincoln	Washington	53043	10740	9	8	0.0008	6.2	N/A	52723	29702	0.0853
Yellowstone	Montana	30111	160137	694	703	0.0043	7.2	0.01	69196	39371	0.092
Anson	North Carolina	37007	24877	1	0	0.0001	0.2	N/A	1574	748	0.9178
Grand Forks	North Dakota	38035	70770	178	182	0.0025	23.6	0.14	66352	37018	0.0459
Benewah	Idaho	16009	9226	2	0	0.0002	0.6	N/A	1784	1007	4.4643
Perry	Kentucky	21193	26092	1476	1478	0.0566	108.7	0.07	1734	962	0.8956
Jefferson	Tennessee	47089	54012	356	360	0.0066	0.5	0	59391	33315	0.0853
Surry	North Carolina	37171	71948	419	423	0.0058	0.2	0	41145	23626	0.0244
Cabarrus	North Carolina	37025	211342	442	456	0.0021	4.5	0.01	32915	17906	0.034
Montgomery	Kentucky	21173	28203	86	87	0.003	1.8	N/A	63082	35122	0.0451
Delaware	Ohio	39041	204826	561	574	0.0027	17.6	0.03	14546	8125	0.1276
Upson	Georgia	13293	26215	274	275	0.0104	46.4	0.16	15937	8053	0.0767
Clay	Alabama	1027	13275	3	2	0.0003	11.6	N/A	76200	40664	0.0414
Sumner	Tennessee	47165	187149	1547	1561	0.0083	152.8	0.09	6348	3503	0.355
Andrews	Texas	48003	18128	27	N/A	0.0015	23.1	N/A	>100000	>100000	0.0113
Hertford	North Carolina	37091	23659	18	N/A	0.0008	9.6	N/A	>100000	>100000	0.0043
Charlevoix	Michigan	26029	26244	13	N/A	0.0005	5.3	N/A	>100000	80944	0.0096
Portsmouth	Virginia	51740	94632	244	N/A	0.0026	24.6	0.1	>100000	51073	0.038
Yuma	Colorado	8125	10020	1	0	0.0001	0.1	N/A	699	433	3.9645
McPherson	Kansas	20113	28537	13	13	0.0004	14.2	N/A	76983	43417	0.0451
Greenville	South Carolina	45045	514213	3233	3268	0.0063	154.6	0.05	9666	5225	0.2695
Haskell	Texas	48207	5813	2	1	0.0004	0.1	N/A	21296	13364	0.0839
Horry	South Carolina	45051	344147	3072	3094	0.0089	72.1	0.02	15529	8437	0.1806
El Paso	Colorado	8041	713856	1621	1660	0.0023	95.3	0.06	35689	20962	0.1443
Ness	Kansas	20135	2840	1	0	0.0004	2.2	N/A	145	84	25.1581
Clarendon	South Carolina	45027	33700	10	N/A	0.0003	6.1	N/A	>100000	>100000	0.0037
Harrison	Ohio	39067	15173	7	N/A	0.0004	2.3	N/A	>100000	>100000	0.0042
Bedford	Pennsylvania	42009	48176	3	N/A	0.0001	2.6	N/A	>100000	>100000	0.0025
Johnson	Texas	48251	171361	929	941	0.0054	3.1	0	11723	7110	0.174
Kodiak Island	Alaska	2150	13345	1	0	0.0001	0	N/A	769	454	5.0967
Claiborne	Mississippi	28021	9002	1	0	0.0001	0.3	N/A	1112	466	4.6933
Jenkins	Georgia	13165	8683	1	0	0.0001	0	N/A	645	313	2.8932
Seward	Kansas	20175	21780	19	20	0.0009	17.3	N/A	35595	26697	0.0422
Orange	Indiana	18117	19489	11	N/A	0.0006	5.3	N/A	>100000	>100000	0.0009
Colfax	Nebraska	31037	10881	1	0	0.0001	0.5	N/A	1462	1003	1.4238
Lawrence	Illinois	17101	15765	2	0	0.0001	1.8	N/A	3876	2108	0.3627
Florence	South Carolina	45041	138159	1769	1779	0.0128	4.9	0	27655	13316	0.139
Monterey	California	6053	435594	789	819	0.0018	114.6	0.14	33241	24846	0.0729
Lubbock	Texas	48303	307412	2012	2032	0.0065	190.6	0.1	11670	7469	0.1065
Shelby	Kentucky	21211	48518	769	772	0.0159	18.9	0.02	3309	1871	0.849
Hall	Georgia	13139	202148	1997	2008	0.0099	465.4	0.21	38502	23761	0.0353
Arapahoe	Colorado	8005	651215	2514	2542	0.0039	939.4	0.31	13108	7662	0.371
Stark	Ohio	39151	371574	3941	3965	0.0106	318.3	0.08	7403	4031	0.2609
Monona	Iowa	19133	8679	32	32	0.0037	21.6	N/A	94897	53139	0.0284
Archuleta	Colorado	8007	13765	8	N/A	0.0006	4.6	N/A	>100000	61469	0.0281
Dent	Missouri	29065	15440	2	1	0.0002	4.8	N/A	6032	3373	0.4524
Will	Illinois	17197	692310	3784	3831	0.0055	138.7	0.04	6697	3871	0.137
Blue Earth	Minnesota	27013	67427	572	576	0.0085	53.5	0.1	14291	7967	0.1795
Porter	Indiana	18127	169593	685	695	0.004	25.6	0.04	50723	29074	0.0195
Lenoir	North Carolina	37107	55976	198	N/A	0.0035	7.8	0.04	>100000	>100000	0.005
Paulding	Ohio	39125	18760	29	N/A	0.0015	21	N/A	>100000	>100000	0.0064
Garvin	Oklahoma	40049	27811	2	0	0.0001	0.7	N/A	3257	1870	0.7805
Vigo	Indiana	18167	107386	773	779	0.0072	3.3	0	45699	25037	0.0235
Worth	Georgia	13321	20299	1	0	0.0001	0.4	N/A	2059	1041	0.8772
Adair	Missouri	29001	25339	81	81	0.0032	59.2	0.54	18070	10063	0.1525
Adair	Missouri	12036	11736	1	0	0.0001	3.2	N/A	1264	686	2.2845
Tift	Georgia	13277	40571	846	848	0.0208	52.9	0.06	3666	1914	0.4585
Foster	North Dakota	38031	3216	1	0	0.0004	0.4	N/A	654	366	4.7829
Jefferson	Pennsylvania	42065	43641	36	N/A	0.0008	4.9	N/A	>100000	>100000	0.0041
Forsyth	North Carolina	37067	379099	2673	2693	0.0071	107.3	0.04	7290	3872	0.1142
Dawson	Montana	30021	8680	1	0	0.0002	0.2	N/A	983	553	7.3447
Covington	Mississippi	28031	18853	1	0	0.0001	1.5	N/A	2750	1353	0.9
Scott	Indiana	18143	23878	114	115	0.0048	31.7	0.24	17772	9972	0.0501
Bradley	Tennessee	47011	106727	1170	1178	0.011	29.8	0.03	6295	3529	0.3497
Calhoun	Michigan	26025	134487	225	231	0.0017	25.9	0.11	45245	24733	0.0472
Cape May	New Jersey	34009	92560	860	866	0.0093	43.2	0.05	7886	4458	0.5836
Cape May	New Jersey	50010	49421	10	N/A	0.0002	9.2	N/A	>100000	>100000	0.0072
Marion	Missouri	29127	28592	398	399	0.0139	133.9	0.4	8306	4570	0.5207
Warren	Illinois	17187	17032	1	0	0.0001	0.1	N/A	3504	2017	0.2575
Calhoun	Alabama	1015	114277	1057	1065	0.0092	76	0.07	5396	2818	0.5217
Leake	Mississippi	28079	22763	2	2	0.0001	0.2	N/A	5623	2733	0.6309
Crow Wing	Minnesota	27035	64889	66	69	0.001	7	N/A	37550	20944	0.0927
St. Tammany	Louisiana	22103	258111	2878	2896	0.0111	4	0	25912	14094	0.0936
Marion	Oregon	41047	346868	872	892	0.0025	169.8	0.18	35969	22628	0.1436
Travis	Texas	48453	1248743	5128	5194	0.0041	1161.7	0.2	8907	5649	0.2214
Franklin	Illinois	17055	38701	4	N/A	0.0001	6.5	N/A	>100000	>100000	0.0018
Petersburg	Virginia	51730	31567	4	N/A	0.0001	1.7	N/A	>100000	>100000	0.0146
Nassau	Florida	12089	85832	117	122	0.0014	23.5	0.18	83458	46252	0.0556
Washington	Arkansas	5143	236961	927	944	0.0039	9.1	0.01	33382	19832	0.1074
Haskell	Kansas	20081	3997	1	0	0.0003	0.3	N/A	256	165	13.5854
Hinds	Mississippi	28049	237085	1206	1223	0.0051	74.4	0.06	38498	16780	0.1345
Wyoming	New York	36121	40085	89	N/A	0.0022	45.5	0.41	>100000	65742	0.0218
Wood	Ohio	39173	130696	855	863	0.0065	23.2	0.03	7474	4220	0.3715
Summit	Ohio	39153	541918	7967	7994	0.0147	450.7	0.06	3064	1630	1.1944
Wadena	Minnesota	27159	13773	1	0	0.0001	1.5	N/A	1429	798	1.7801
Union	Ohio	39159	57835	108	111	0.0019	7.1	0.06	65746	36620	0.0452
Douglas	Minnesota	27041	37964	25	26	0.0007	10.7	N/A	72247	40381	0.0486
Tazewell	Virginia	51185	40855	220	222	0.0054	2.7	0.01	25283	13947	0.1631
Hudson	New Jersey	34017	676061	3853	3898	0.0057	154.1	0.04	9427	6170	0.3399
Adams	Washington	53001	19759	2	1	0.0001	0.4	N/A	22737	17528	0.1162
Gonzales	Texas	48177	20826	4	4	0.0002	3.9	N/A	49093	34123	0.0364
Spotsylvania	Virginia	51177	134238	245	253	0.0018	55.6	0.2	47146	25737	0.0441
Shawano	Wisconsin	55115	40796	179	181	0.0044	8.4	0.05	20285	11395	0.1264
Jackson	Arkansas	5067	16811	4	N/A	0.0002	14.5	N/A	>100000	>100000	0.0011
Nemaha	Nebraska	31127	6958	1	0	0.0002	0.4	N/A	380	213	9.519
Kent	Delaware	10001	178550	1381	1392	0.0077	140.3	0.1	7466	3882	0.3697
Preston	West Virginia	54077	33839	14	15	0.0004	11.9	N/A	66923	37294	0.0717
Champaign	Ohio	39021	38754	3	N/A	0.0001	8.5	N/A	>100000	>100000	0.0011
Rusk	Texas	48401	54450	5	N/A	0.0001	4.2	N/A	>100000	>100000	0.0014
Lexington	South Carolina	45063	295032	560	N/A	0.0019	18.3	0.03	>100000	63855	0.0258
Hunt	Texas	48231	96493	1015	1022	0.0105	44.7	0.04	15100	8785	0.1811
Grayson	Kentucky	21085	26321	223	224	0.0085	4.6	0.02	14870	8280	0.2179
Bennett	South Dakota	46007	3468	2	0	0.0005	6.2	N/A	654	372	4.7369
Somerset	Pennsylvania	42111	73952	39	N/A	0.0005	8.3	N/A	>100000	55949	0.0273
Somerset	Pennsylvania	47158	19942	6	N/A	0.0003	9.3	N/A	>100000	>100000	0.003
Deer Lodge	Montana	30023	9131	1	0	0.0002	0.5	N/A	1025	578	7.6809
Tioga	Pennsylvania	42117	40763	35	N/A	0.0009	11.7	N/A	>100000	>100000	0.0145
Gibson	Tennessee	47053	49045	10	N/A	0.0002	2.2	N/A	>100000	70608	0.0181
Vega Baja	Puerto Rico	72145	50185	2	2	0	1.5	N/A	9920	3927	0.894
Elbert	Georgia	13105	19120	15	N/A	0.0008	11.6	N/A	>100000	75484	0.0138
Elbert	Georgia	45002	169401	483	494	0.0029	1.9	0	30383	15759	0.0606
Rio Blanco	Colorado	8103	6336	3	N/A	0.0004	0.7	N/A	>100000	>100000	0.008
Schuylkill	Pennsylvania	42107	142067	764	773	0.0054	19.9	0.03	30944	17334	0.1619
Coles	Illinois	17029	50885	169	171	0.0033	29.2	0.16	13623	7550	0.0693
St. Joseph	Indiana	18141	270771	2178	2197	0.008	75.8	0.04	16004	8794	0.0595
Love	Oklahoma	40085	10134	1	0	0.0001	0.7	N/A	973	575	1.4889
Newaygo	Michigan	26123	48892	114	116	0.0023	57.3	N/A	15327	8702	0.0896
Ramsey	North Dakota	38071	11481	2	0	0.0002	4	N/A	2523	1414	1.5682
Grundy	Missouri	29079	9914	1	0	0.0001	0.4	N/A	568	319	4.7907
Shelby	Ohio	39149	48627	185	N/A	0.0038	7.7	0.04	>100000	58399	0.032
Pipestone	Minnesota	27117	9047	10	8	0.0011	8.4	N/A	57459	32882	0.0431
Johnson	Kentucky	21115	22386	18	18	0.0008	28.7	N/A	97806	54482	0.024
Jefferson	Illinois	17081	37820	71	72	0.0019	10.5	N/A	2408	1310	0.488
Polk	Iowa	19153	487204	4416	4443	0.0091	368.6	0.08	4639	2619	0.5849
St. Joseph	Michigan	26149	61043	11	N/A	0.0002	10	N/A	>100000	>100000	0.0082
Montgomery	Mississippi	28097	10023	1	0	0.0001	0.5	N/A	1252	595	2.937
Leavenworth	Kansas	20103	81352	295	N/A	0.0036	61.2	0.19	>100000	59758	0.0198
Coleman	Texas	48083	8397	1	0	0.0002	1.3	N/A	1291	768	1.0333
Woodward	Oklahoma	40153	20222	147	N/A	0.0073	42	0.25	>100000	>100000	0.0064
Inyo	California	6027	17987	5	N/A	0.0003	4.4	N/A	>100000	61805	0.025
Windham	Vermont	50025	42756	14	N/A	0.0003	17.2	N/A	>100000	>100000	0.0036
Madison	Kentucky	21151	92368	459	N/A	0.005	24.5	0.05	>100000	59069	0.0147
Barber	Kansas	20007	4472	1	0	0.0003	0.2	N/A	395	223	5.3579
Douglas	Kansas	20045	121436	23	N/A	0.0002	10.8	N/A	>100000	>100000	0.0023
Deuel	South Dakota	46039	4337	1	0	0.0003	0.2	N/A	295	165	10.3911
Pulaski	Kentucky	21199	64623	549	553	0.0085	5.1	0.01	6026	3374	0.2548
Anne Arundel	Maryland	24003	576031	2893	2933	0.005	103.4	0.04	15105	8156	0.1534
Morrow	Ohio	39117	35112	3	N/A	0.0001	4.9	N/A	>100000	>100000	0.0027
Union	New Jersey	34039	558067	4708	4746	0.0084	181.1	0.04	10137	5978	0.3853
Chesterfield	South Carolina	45025	45754	53	N/A	0.0012	42.4	N/A	>100000	>100000	0.0058
San Joaquin	California	6077	752660	3835	3887	0.0051	309.5	0.08	9781	6570	0.3218
Montgomery	Ohio	39113	532331	14265	14297	0.0268	68	0	5946	3097	0.706
Kaufman	Texas	48257	128622	234	242	0.0018	16.1	0.07	45392	26609	0.0693
Yates	New York	36123	24841	2	2	0.0001	4.1	N/A	9848	5513	0.2388
Coffee	Georgia	13069	43093	158	161	0.0037	23	0.16	22923	12052	0.0509
Beltrami	Minnesota	27007	46846	120	122	0.0026	18.4	0.14	20556	11518	0.1923
Hamilton	Tennessee	47065	364286	7921	7943	0.0217	324.3	0.04	8367	4439	0.465
Boone	Kentucky	21015	131533	344	351	0.0026	62.7	0.17	53608	30030	0.0288
Lake	Florida	12069	356494	4603	4626	0.0129	183	0.04	14612	8367	0.2624
Chisago	Minnesota	27025	55922	72	74	0.0013	8.8	N/A	44235	24730	0.0743
Jasper	Indiana	18073	33370	3	N/A	0.0001	3.6	N/A	>100000	>100000	0.0006
Toombs	Georgia	13279	26887	2	1	0.0001	1.3	N/A	17515	9272	0.0659
Delaware	Oklahoma	40041	42733	46	48	0.0011	9	N/A	34768	19630	0.0793
Riley	Kansas	20161	73703	128	N/A	0.0017	26.4	0.19	>100000	>100000	0.0094
Ohio	West Virginia	54069	41755	308	310	0.0074	41.7	0.15	12884	7101	0.3089
Cumberland	Pennsylvania	42041	251423	2620	2638	0.0104	26.9	0.01	7833	4379	0.5508
Webster	West Virginia	54101	8285	1	0	0.0001	0	N/A	650	362	6.6334
Uinta	Wyoming	56041	20299	8	N/A	0.0004	4.4	N/A	>100000	>100000	0.0025
Morton	North Dakota	38059	31094	19	20	0.0006	29.3	N/A	78565	44213	0.0276
Campbell	Wyoming	56005	46139	236	239	0.0051	63	0.31	13973	8061	0.5768
Harney	Oregon	41025	7328	2	0	0.0002	5.9	N/A	2229	1261	2.6096
Venango	Pennsylvania	42121	51266	59	61	0.0011	21.9	N/A	23336	12975	0.2227
Allegany	New York	36003	46430	37	38	0.0008	9.9	N/A	99929	55701	0.0241
Fisher	Texas	48151	3839	1	0	0.0003	0	N/A	173	108	7.3562
Darlington	South Carolina	45031	66802	49	52	0.0007	14.1	N/A	80329	38745	0.057
Cherokee	North Carolina	37039	28383	34	N/A	0.0012	44.6	N/A	>100000	60891	0.0067
Pontotoc	Oklahoma	40123	38247	269	271	0.007	20.8	0.07	7194	4060	0.3551
Clinton	Kentucky	21053	10206	12	12	0.0012	0.2	N/A	40142	22556	0.0601
Lanier	Georgia	13173	10340	1	0	0.0001	0.1	N/A	551	289	2.1004
Aibonito	Puerto Rico	72009	22143	2	0	0.0001	1.9	N/A	2502	561	3.0068
Martin	Florida	12085	160912	883	894	0.0055	7	0.01	56656	32830	0.0642
Pierce	Washington	53053	891298	4594	4645	0.0052	402.6	0.08	6852	3915	0.8077
Fulton	Pennsylvania	42057	14523	22	21	0.0015	8.3	N/A	94941	52802	0.05
Washington	Illinois	17189	13995	1	0	0.0001	0.2	N/A	687	383	1.812
Thomas	Kansas	20193	7711	2	2	0.0003	1.3	N/A	3756	2147	0.9319
Eastland	Texas	48133	18322	5	N/A	0.0003	6.5	N/A	>100000	>100000	0.0071
Woods	Oklahoma	40151	8897	1	0	0.0001	2.3	N/A	584	332	2.5985
New London	Connecticut	9011	266784	2301	2321	0.0086	33.6	0.01	4682	2671	0.4901
Blount	Tennessee	47009	131349	207	216	0.0016	33.9	0.18	91575	51109	0.0241
Grundy	Iowa	19075	12304	1	0	0.0001	0.1	N/A	1397	779	1.9385
Lowndes	Georgia	13185	116321	698	705	0.006	33.4	0.05	18431	9180	0.1073
Mason	Illinois	17125	13564	2	N/A	0.0002	6.3	N/A	>100000	>100000	0.0039
Dallas	Alabama	1047	38310	203	N/A	0.0053	4.6	0.02	>100000	48946	0.0363
Schoolcraft	Michigan	26153	8068	3	N/A	0.0004	6.7	N/A	>100000	>100000	0.0158
Giles	Virginia	51071	16844	2	N/A	0.0001	0.6	N/A	>100000	>100000	0.0181
McLeod	Minnesota	27085	35873	6	N/A	0.0002	7.3	N/A	>100000	>100000	0.0152
Camden	Georgia	13039	53677	5	5	0.0001	2.9	N/A	60632	32330	0.0187
Franklin	Idaho	16041	13726	1	0	0.0001	0.1	N/A	1111	636	7.213
Hancock	Iowa	19081	10712	1	0	0.0001	0.9	N/A	965	545	2.7694
Grant	North Dakota	38037	2374	5	N/A	0.002	3.5	N/A	>100000	>100000	0.0171
Greenwood	Kansas	20073	6055	1	0	0.0002	0.2	N/A	451	254	10.8993
Johnson	Missouri	29101	53652	7	N/A	0.0001	12.3	N/A	>100000	>100000	0.0033
O'Brien	Iowa	19141	13840	2	0	0.0001	7.5	N/A	1690	957	1.5792
Adams	Illinois	17001	65691	144	148	0.0022	9.4	0.07	56498	31183	0.0296
Hart	Kentucky	21099	18906	3	N/A	0.0002	2.1	N/A	>100000	>100000	0.0069
Spink	South Dakota	46115	6495	4	3	0.0007	2	N/A	48353	27185	0.052
Clarke	Georgia	13059	127330	4302	4309	0.0338	83.1	0.02	6032	3168	0.2804
Rankin	Mississippi	28121	153902	568	577	0.0037	26.3	0.05	74956	38976	0.0489
Buchanan	Iowa	19019	21199	2	N/A	0.0001	8.6	N/A	>100000	>100000	0.0016
East Baton Rouge	Louisiana	22033	440956	11070	11099	0.0251	1176	0.11	4626	2215	0.6387
Poweshiek	Iowa	19157	18699	6	N/A	0.0003	7.8	N/A	>100000	>100000	0.0102
Knox	Ohio	39083	61893	206	209	0.0033	2.5	0.01	93677	52213	0.0353
White Pine	Nevada	32033	9475	1	0	0.0001	2.9	N/A	1062	624	5.9377
Lafayette	Louisiana	22055	242782	4695	4715	0.0193	251.7	0.06	2060	1058	2.9136
Floyd	Indiana	18043	77781	2122	2128	0.0273	50.3	0.02	2862	1582	0.3974
Tolland	Connecticut	9013	150921	203	210	0.0013	36.3	0.16	38909	21974	0.0623
Madison	Florida	12079	18529	26	26	0.0014	32.5	N/A	62634	31028	0.0515
Fairfield	Connecticut	9001	943823	2614	2676	0.0028	87.7	0.03	11855	6908	0.1928
Clatsop	Oregon	41007	39764	19	N/A	0.0005	2.7	N/A	>100000	>100000	0.0176
Richardson	Nebraska	31147	7937	3	N/A	0.0003	7.7	N/A	>100000	>100000	0.0056
Bullock	Alabama	1011	10138	1	0	0.0001	6.5	N/A	1569	704	1.5531
Franklin	Washington	53021	94347	11	N/A	0.0001	7.3	N/A	>100000	>100000	0.0152
Gregory	South Dakota	46053	4212	1	0	0.0003	2.3	N/A	1052	588	2.9451
Conway	Arkansas	5029	20891	2	1	0.0001	2.4	N/A	11546	6251	0.2055
Person	North Carolina	37145	39507	19	N/A	0.0005	22	N/A	>100000	59153	0.0109
Coffee	Tennessee	47031	55700	482	N/A	0.0086	57.6	0.11	>100000	>100000	0.0059
Perry	Tennessee	47135	8064	1	0	0.0002	2.6	N/A	788	439	4.6609
Randolph	West Virginia	54083	28823	485	486	0.0168	11.1	0.02	75257	41732	0.0705
Ottawa	Oklahoma	40115	31175	21	22	0.0007	15.4	N/A	76448	43436	0.0197
Pueblo	Colorado	8101	167528	893	902	0.0053	130.3	0.14	6600	4486	0.6047
McLean	North Dakota	38055	9541	1	0	0.0001	0.1	N/A	1007	565	3.2591
Lawrence	Pennsylvania	42073	86183	174	179	0.002	6.5	0.04	37405	20584	0.1236
Choctaw	Mississippi	28019	8278	1	0	0.0002	0.3	N/A	651	326	3.7414
Power	Idaho	16077	7768	1	0	0.0002	2.7	N/A	753	493	6.4603
Brown	Kansas	20013	9598	2	0	0.0002	4.9	N/A	1682	950	1.2231
Dodge	Nebraska	31053	36791	52	53	0.0014	29.2	N/A	54551	32078	0.0609
Livingston	New York	36051	63227	51	N/A	0.0008	5.2	N/A	>100000	>100000	0.0089
Eau Claire	Wisconsin	55035	104534	799	806	0.0076	23	0.03	56900	31977	0.0525
Racine	Wisconsin	55101	196584	180	N/A	0.0009	39.7	0.2	>100000	>100000	0.0091
Greene	Tennessee	47059	69087	441	445	0.0064	0.7	0	24661	13772	0.1376
Saline	Missouri	29195	22895	23	N/A	0.001	26.9	N/A	>100000	71705	0.0234
Rock	Minnesota	27133	9414	2	0	0.0002	8.8	N/A	2888	1625	1.5388
Baxter	Arkansas	5005	41619	209	211	0.005	2.1	0.01	20234	11357	0.1507
Jefferson	Washington	53031	31729	4	N/A	0.0001	8.1	N/A	>100000	>100000	0.0049
Sevier	Utah	49041	21539	2	0	0.0001	1.5	N/A	8001	4547	0.6953
Christian	Illinois	17021	32661	20	21	0.0006	9.1	N/A	96854	53897	0.0096
Oakland	Michigan	26125	1259201	22283	22334	0.0177	4194.4	0.17	1516	820	1.8927
Oakland	Michigan	13032	22423	2	2	0.0001	8.8	N/A	10125	4811	0.3668
Bell	Texas	48027	355642	569	592	0.0016	12.7	0.02	26864	15249	0.1021
Meeker	Minnesota	27093	23141	4	N/A	0.0002	2	N/A	>100000	83965	0.0169
New Hanover	North Carolina	37129	232274	1005	1022	0.0043	45.8	0.05	43240	23399	0.0375
Buffalo	Nebraska	31019	49615	203	206	0.0041	8	0.04	14594	8427	0.1968
Grant	Minnesota	27051	6021	1	0	0.0002	0	N/A	233	130	10.8645
Tooele	Utah	49045	69907	3	N/A	0	6	N/A	>100000	>100000	0.0138
Guthrie	Iowa	19077	10720	2	1	0.0002	5.1	N/A	7190	4041	0.3737
Buncombe	North Carolina	37021	259103	4111	4130	0.0159	62.8	0.02	3807	2129	0.2683
Bates	Missouri	29013	16320	2	N/A	0.0001	3	N/A	>100000	>100000	0.0017
Wyoming	Pennsylvania	42131	27046	2	N/A	0.0001	1.5	N/A	>100000	>100000	0.0046
Bedford	Tennessee	47003	49038	172	174	0.0035	12.3	0.07	53473	30451	0.0407
Oldham	Kentucky	21185	66470	209	212	0.0031	26.3	0.13	23909	13320	0.0655
Chowan	North Carolina	37041	14029	1	0	0.0001	0.1	N/A	2482	1235	0.4655
Logan	Kentucky	21141	26989	237	238	0.0088	64.3	0.24	10733	5892	0.3809
Logan	Kentucky	30028	102106	252	257	0.0025	0.7	0	48560	27318	0.0318
Logan	Kentucky	40038	29036	27	28	0.0009	0.8	N/A	93280	55880	0.0238
Mohave	Arizona	4015	209550	2358	2371	0.0112	61.2	0.03	3516	2103	1.8695
Matanuska-Susitna	Alaska	2170	107610	40	N/A	0.0004	18.7	N/A	>100000	>100000	0.0264
Wayne	Ohio	39169	115967	220	225	0.0019	23.2	0.1	55394	30904	0.1096
Wayne	Ohio	13266	25391	1	0	0.0001	0.2	N/A	2519	1314	1.4764
Wayne	Kentucky	21231	20468	3	N/A	0.0002	1.5	N/A	>100000	95972	0.0222
Richland	Ohio	39139	121099	927	935	0.0077	58.3	0.06	34228	18508	0.0568
Indian River	Florida	12061	157413	2080	2092	0.0132	58.8	0.03	16791	9531	0.2161
Tuolumne	California	6109	54539	19	N/A	0.0003	16.2	N/A	>100000	>100000	0.0075
Ida	Iowa	19093	6841	1	0	0.0002	0.8	N/A	807	453	3.3328
Plymouth	Iowa	19149	25095	14	14	0.0006	13.9	N/A	53790	30565	0.0497
Harrison	Mississippi	28047	206650	895	909	0.0043	61.7	0.07	9231	4784	0.3025
Carroll	New Hampshire	33003	48779	281	283	0.0058	14.6	0.05	16581	9264	0.0775
Hawkins	Tennessee	47073	56529	11	N/A	0.0002	2.5	N/A	>100000	>100000	0.0008
Alpena	Michigan	26007	28360	166	168	0.0059	1.1	0.01	9142	5104	0.2115
Hancock	West Virginia	54029	29094	285	286	0.0098	41.6	0.14	16551	9166	0.2622
Calhoun	Iowa	19025	9699	1	0	0.0001	0.3	N/A	984	546	2.7773
Lawrence	Alabama	1079	32957	2	1	0.0001	7.1	N/A	10933	5883	0.1664
Towns	Georgia	13281	11852	15	15	0.0012	24.7	N/A	98088	54980	0.0174
Franklin	Virginia	51067	56195	2	2	0	2.5	N/A	41203	22501	0.0494
Carroll	Iowa	19027	20154	75	75	0.0037	31	0.34	19353	10825	0.1398
Deschutes	Oregon	41017	191996	799	811	0.0042	14.8	0.02	43269	24913	0.1317
Mitchell	Kansas	20123	6150	51	51	0.0083	38.3	N/A	6128	3445	0.5079
Waushara	Wisconsin	55137	24263	14	15	0.0006	16.5	N/A	80613	45710	0.0295
Richland	Louisiana	22083	20192	12	N/A	0.0006	15.5	N/A	>100000	61607	0.0225
Woodford	Kentucky	21239	26533	11	N/A	0.0004	17.1	N/A	>100000	>100000	0.0031
Las Animas	Colorado	8071	14502	6	5	0.0004	6.9	N/A	92440	62320	0.0288
Portage	Wisconsin	55097	70942	45	N/A	0.0006	40.3	N/A	>100000	>100000	0.0043
Montgomery	Tennessee	47125	205950	763	778	0.0037	40.5	0.05	15415	8293	0.2963
Jackson	Georgia	13157	70422	5	N/A	0.0001	3.9	N/A	>100000	>100000	0.0015
Humacao	Puerto Rico	72069	50532	2	1	0	0.4	N/A	58192	23131	0.1088
Clinton	New York	36019	80695	775	780	0.0096	19.5	0.03	4432	2455	0.6327
Lincoln	Louisiana	22061	47196	196	199	0.0042	19.4	0.1	24470	11896	0.1187
Ashe	North Carolina	37009	27109	24	N/A	0.0009	13.2	N/A	>100000	>100000	0.0034
Decatur	Iowa	19053	7890	1	0	0.0001	0.1	N/A	377	211	13.7041
Hot Spring	Arkansas	5059	33701	2	N/A	0.0001	5.3	N/A	>100000	>100000	0.0045
Cumberland	New Jersey	34011	150972	1205	1214	0.008	102.6	0.09	3086	1817	1.3142
Marshall	Minnesota	27089	9390	1	1	0.0001	1.9	N/A	655	371	4.6407
Richland	Montana	30083	10913	2	0	0.0002	4.1	N/A	8705	4944	0.8676
Okeechobee	Florida	12093	41536	136	138	0.0033	30.1	0.2	16069	9694	0.2581
Pulaski	Arkansas	5119	392680	4394	4421	0.0112	366.4	0.08	7573	3771	0.796
Davie	North Carolina	37059	42733	5	N/A	0.0001	7.4	N/A	>100000	>100000	0.0006
Scott	Mississippi	28123	28287	36	37	0.0013	20	N/A	45270	22916	0.0533
St. Louis	Missouri	29189	996945	8514	8578	0.0085	339.9	0.04	5093	2624	0.9824
Tyler	Texas	48457	21696	3	N/A	0.0001	3.5	N/A	>100000	>100000	0.0124
St. Francois	Missouri	29187	66692	44	N/A	0.0007	11.2	N/A	>100000	>100000	0.0178
Crittenden	Arkansas	5035	48342	197	200	0.0041	25.9	0.12	29720	13786	0.0982
Lorain	Ohio	39093	309461	3593	3609	0.0116	41.2	0.01	10751	6044	0.3482
Appanoose	Iowa	19007	12437	16	15	0.0013	18.4	N/A	82539	46185	0.0327
Chippewa	Minnesota	27023	11924	1	0	0.0001	0.1	N/A	512	294	5.9536
Butler	Kansas	20015	66765	29	N/A	0.0004	11.7	N/A	>100000	>100000	0.0117
Cache	Utah	49005	127068	155	162	0.0012	15.7	0.11	91848	53531	0.0586
Strafford	New Hampshire	33017	130090	810	818	0.0062	4.6	0.01	13800	7747	0.0971
Belknap	New Hampshire	33001	61022	15	N/A	0.0002	1.8	N/A	>100000	>100000	0.0019
Bailey	Texas	48017	7027	1	0	0.0002	1.8	N/A	504	388	3.2875
Lee	North Carolina	37105	61452	83	86	0.0014	38.9	0.38	25046	14059	0.0425
Randolph	North Carolina	37151	143351	183	N/A	0.0013	22.6	0.13	>100000	65280	0.0099
Wise	Texas	48497	68305	190	194	0.0028	24.8	0.12	19073	11545	0.1195
Jim Wells	Texas	48249	40822	88	N/A	0.0022	25.9	0.26	>100000	>100000	0.0032
Millard	Utah	49027	13006	1	0	0.0001	0.2	N/A	852	502	6.4821
Fond du Lac	Wisconsin	55039	103066	182	187	0.0018	23.3	0.12	42032	23765	0.0698
Sullivan	New York	36105	75498	31	N/A	0.0004	1.4	N/A	>100000	>100000	0.013
Mecklenburg	Virginia	51117	30650	28	N/A	0.0009	14.6	N/A	>100000	>100000	0.0086
Chippewa	Wisconsin	55017	64134	21	N/A	0.0003	1.3	N/A	>100000	>100000	0.0033
Huntington	Indiana	18069	36240	3	N/A	0.0001	0.9	N/A	>100000	>100000	0.0012
Laurel	Kentucky	21125	60669	506	509	0.0083	8.6	0.02	35124	19606	0.0937
Oswego	New York	36075	117898	179	186	0.0015	4.5	0.03	53397	29907	0.046
Story	Iowa	19169	98105	683	688	0.007	134.4	0.18	31955	18003	0.0844
Story	Iowa	55116	115456	107	112	0.0009	1.7	0.02	51420	29353	0.0516
Rush	Indiana	18139	16663	46	N/A	0.0028	25.7	N/A	>100000	>100000	0.0025
Finney	Kansas	20055	36611	28	N/A	0.0008	14	N/A	>100000	>100000	0.0157
Hampshire	West Virginia	54027	23347	1	0	0.0001	0.8	N/A	2235	1245	2.244
Luzerne	Pennsylvania	42079	317646	1894	1917	0.006	41.8	0.02	9688	5573	0.2859
Tuscarawas	Ohio	39157	92176	293	298	0.0032	52.6	0.2	45764	25673	0.0672
Merrick	Nebraska	31121	7733	9	7	0.0011	8	N/A	89302	50616	0.0287
Goshen	Wyoming	56015	13376	5	N/A	0.0004	3.5	N/A	>100000	67997	0.0562
Richmond	New York	36085	476179	4753	4783	0.01	124.9	0.03	5240	3061	0.3348
Cuyahoga	Ohio	39035	1243857	23209	23381	0.0186	6194.4	0.31	687	351	3.1322
Morgan	Colorado	8087	28558	24	24	0.0008	5.1	N/A	55578	36230	0.053
Houston	Alabama	1069	104722	1689	1696	0.0161	99.9	0.06	5949	3034	0.5722
Amador	California	6005	39383	21	N/A	0.0005	30	N/A	>100000	61734	0.0344
Wilson	Texas	48493	50224	25	27	0.0005	27.2	N/A	98070	65766	0.0122
Jackson	Missouri	29095	700307	7529	7575	0.0108	275.4	0.04	2132	1128	2.4043
Cochise	Arizona	4003	126770	147	154	0.0012	23.8	0.18	60247	39052	0.1158
Chelan	Washington	53007	77036	177	180	0.0023	16.7	0.09	20146	12769	0.2866
Iron	Michigan	26071	11117	3	2	0.0003	9.1	N/A	73662	41307	0.0426
Williams	Ohio	39171	36804	62	64	0.0017	36.4	N/A	30531	17242	0.0866
Jefferson	Colorado	8059	580233	1197	1217	0.0021	431.6	0.31	30805	18339	0.164
Hood River	Oregon	41027	23428	4	N/A	0.0002	3	N/A	>100000	>100000	0.0109
Norfolk	Virginia	51710	244076	3025	3044	0.0124	127.7	0.04	16802	8310	0.303
Colorado	Texas	48089	21217	3	N/A	0.0001	1.6	N/A	>100000	60919	0.0232
Scott	Tennessee	47151	22039	6	N/A	0.0003	3.6	N/A	>100000	>100000	0.0203
Kittitas	Washington	53037	47364	110	N/A	0.0023	32.1	0.25	>100000	79638	0.0359
Madison	Ohio	39097	44413	14	N/A	0.0003	1.7	N/A	>100000	>100000	0.0048
Pennington	South Dakota	46103	111729	166	N/A	0.0015	45.5	0.32	>100000	>100000	0.0085
Hendry	Florida	12051	41556	10	N/A	0.0002	20.3	N/A	>100000	>100000	0.0041
Taney	Missouri	29213	55852	267	270	0.0048	62.9	0.21	24533	13938	0.127
Rockingham	New Hampshire	33015	309176	2121	2141	0.0069	76.2	0.04	23469	13199	0.0544
Thurston	Nebraska	31173	7303	22	20	0.003	20	N/A	52812	30124	0.0481
Chicot	Arkansas	5017	10438	8	N/A	0.0008	11.6	N/A	>100000	69833	0.0195
Ellis	Kansas	20051	28710	4	N/A	0.0002	4.5	N/A	>100000	>100000	0.0057
Kandiyohi	Minnesota	27067	42855	7	N/A	0.0002	13.4	N/A	>100000	>100000	0.0117
Johnson	Nebraska	31097	5134	1	0	0.0002	0	N/A	227	129	11.3671
Breathitt	Kentucky	21025	12726	5	3	0.0004	4.1	N/A	89438	49863	0.0344
Massac	Illinois	17127	14080	4	N/A	0.0003	4.7	N/A	>100000	79793	0.0093
Clay	Iowa	19041	16133	12	12	0.0007	10	N/A	96944	54642	0.0282
Cass	North Dakota	38017	181516	1037	1047	0.0057	150.4	0.14	22361	12320	0.1005
Virginia Beach	Virginia	51810	450189	1108	1141	0.0025	103.6	0.09	39132	21032	0.0933
Boone	West Virginia	54005	21951	25	N/A	0.0011	13.6	N/A	>100000	61082	0.044
Tuscaloosa	Alabama	1125	208911	1684	1700	0.0081	196	0.11	9147	4596	0.4076
Mississippi	Arkansas	5093	41239	9	N/A	0.0002	59.1	N/A	>100000	>100000	0.0073
Traverse	Minnesota	27155	3308	1	0	0.0005	3.5	N/A	422	237	5.972
Sheridan	Kansas	20179	2533	1	0	0.0006	3	N/A	400	227	5.101
Nassau	New York	36059	1358342	20966	21042	0.0154	1508.3	0.07	2565	1481	0.6948
Charlottesville	Virginia	51540	48116	64	66	0.0013	16.8	N/A	34747	18609	0.096
Houston	Texas	48225	23169	2	0	0.0001	0.4	N/A	8005	4246	0.3229
Queens	New York	36081	2278906	11538	11667	0.0051	1763.1	0.14	3075	1845	0.669
Chatham	Georgia	13051	289195	4780	4797	0.0165	293	0.06	12336	6081	0.1036
Barry	Missouri	29009	35886	13	N/A	0.0004	23.1	N/A	>100000	>100000	0.017
Wyandot	Ohio	39175	21935	87	88	0.004	3.1	N/A	18597	10462	0.1405
Bienville	Louisiana	22013	13308	1	0	0.0001	0.3	N/A	1273	613	2.2868
Wichita	Kansas	20203	2105	1	0	0.0005	0.6	N/A	124	79	14.5442
Phillips	Colorado	8095	4286	5	4	0.0013	28.5	N/A	2260	1377	1.2526
Columbia	Washington	53013	4059	3	1	0.0006	0.3	N/A	13908	7995	0.3626
Lake	Montana	30047	30250	3	N/A	0.0001	21.1	N/A	>100000	>100000	0.0143
Collier	Florida	12021	378488	1316	1341	0.0035	81.4	0.06	45112	27793	0.0722
Pontotoc	Mississippi	28115	31833	2	1	0.0001	1.5	N/A	35070	18950	0.0657
Fulton	Illinois	17057	34844	21	N/A	0.0006	9.8	N/A	>100000	>100000	0.0032
Benton	Tennessee	47005	16184	1	0	0.0001	0.8	N/A	5987	3333	0.3685
Kenton	Kentucky	21117	166051	1158	1168	0.007	202.8	0.16	60818	33708	0.0336
Taylor	Kentucky	21217	25549	218	219	0.0085	12.9	0.06	11867	6540	0.3307
Penobscot	Maine	23019	151096	2143	2151	0.0142	381.2	0.16	8956	4994	0.8079
Honolulu	Hawaii	15003	980080	2731	2796	0.0028	367.9	0.13	24503	14815	0.0926
Henry	Indiana	18065	48271	22	24	0.0005	6.4	N/A	95143	52776	0.0267
San Juan	Puerto Rico	72127	320967	217	N/A	0.0007	8.8	0.04	>100000	>100000	0.016
Licking	Ohio	39089	175769	703	713	0.004	59	0.08	13946	7710	0.2676
Greene	Iowa	19073	8981	2	1	0.0002	3.7	N/A	10285	5788	0.2608
Watauga	North Carolina	37189	55945	11	N/A	0.0002	1.8	N/A	>100000	>100000	0.0014
Mille Lacs	Minnesota	27095	26139	13	N/A	0.0005	11.7	N/A	>100000	88670	0.016
Cape Girardeau	Missouri	29031	78753	169	174	0.0022	21.6	0.14	40639	22187	0.07
Marshall	Indiana	18099	46248	330	333	0.0071	38.9	0.11	5740	3335	0.2304
Young	Texas	48503	18045	27	N/A	0.0015	16.6	N/A	>100000	>100000	0.0051
Panola	Mississippi	28107	34178	4	N/A	0.0001	7.6	N/A	>100000	>100000	0.0074
Koochiching	Minnesota	27071	12440	1	0	0.0001	3.7	N/A	1179	658	2.1568
Ogemaw	Michigan	26129	20952	83	84	0.004	2.6	N/A	63132	35425	0.0368
Sherburne	Minnesota	27141	96036	2	N/A	0	0.8	N/A	>100000	>100000	0.0024
Iredell	North Carolina	37097	178435	1373	1386	0.0077	58	0.04	3811	2096	0.3041
Union	Oregon	41061	26461	7	7	0.0003	4.3	N/A	80041	45381	0.1017
Mobile	Alabama	1097	413757	5835	5871	0.0141	747.9	0.14	2670	1319	1.4338
Red River	Louisiana	22081	8477	6	5	0.0007	19.5	N/A	82151	39923	0.076
Okaloosa	Florida	12091	207269	1547	1563	0.0075	11.1	0.01	23734	13272	0.1922
Rabun	Georgia	13241	16867	4	N/A	0.0002	6.8	N/A	>100000	>100000	0.0033
Little River	Arkansas	5081	12326	2	1	0.0002	0	N/A	3927	2058	0.6169
Los Angeles	California	6037	10105518	47988	48255	0.0047	31495.9	0.49	948	657	3.2858
Madison	Mississippi	28089	105630	132	137	0.0012	42.7	0.28	65555	32170	0.038
Teller	Colorado	8119	25083	1	1	0	0.4	N/A	1470	840	2.0708
Sutter	California	6101	96807	292	298	0.003	5.2	0.02	9532	6218	0.2288
Blaine	Oklahoma	40011	9485	7	6	0.0008	14	N/A	76476	44154	0.02
Somerset	New Jersey	34035	331164	5803	5837	0.0175	119.9	0.02	3869	2255	1.098
Leslie	Kentucky	21131	10143	9	N/A	0.0008	25.5	N/A	>100000	56490	0.0274
Leslie	Kentucky	28036	7788	1	0	0.0001	0.1	N/A	373	183	5.0588
Fulton	Georgia	13121	1050114	12058	12126	0.0115	448.4	0.04	3841	1884	0.4454
Adams	Mississippi	28001	31192	65	66	0.0021	27.8	N/A	66913	32154	0.039
Kanabec	Minnesota	27065	16207	3	1	0.0002	5	N/A	74856	41831	0.0358
Windsor	Vermont	50027	55286	7	N/A	0.0001	11.7	N/A	>100000	>100000	0.0041
Jefferson	Texas	48245	255001	1431	1449	0.0056	140.9	0.1	39087	21031	0.0406
Candler	Georgia	13043	10836	6	N/A	0.0005	5.4	N/A	>100000	>100000	0.0049
Bartow	Georgia	13015	106408	1022	1030	0.0096	2.1	0	4839	2678	0.3659
Mason	Washington	53045	65507	21	N/A	0.0003	7.8	N/A	>100000	>100000	0.0062
Nacogdoches	Texas	48347	65711	728	732	0.0111	11.5	0.02	9664	5469	0.1508
Bulloch	Georgia	13031	77296	91	95	0.0012	0.2	N/A	80026	40591	0.0152
Bradley	Arkansas	5011	10897	12	11	0.0011	17.6	N/A	73718	39483	0.0326
Lawrence	Indiana	18093	45668	266	N/A	0.0058	11	0.04	>100000	73955	0.0051
Hernando	Florida	12053	190865	2590	2603	0.0136	198.4	0.08	4158	2410	1.0038
Shelby	Indiana	18145	44593	151	153	0.0034	8.7	0.06	26519	14959	0.0252
Chesterfield	Virginia	51041	348556	1577	1602	0.0045	6.3	0	34758	18396	0.1118
Lumpkin	Georgia	13187	32955	2	N/A	0.0001	4.6	N/A	>100000	>100000	0.0006
Carter	Tennessee	47019	56351	286	289	0.0051	55.3	0.18	35544	19805	0.0862
McCulloch	Texas	48307	7987	1	0	0.0001	0.4	N/A	615	396	2.5585
Stoddard	Missouri	29207	29206	2	N/A	0.0001	0.9	N/A	>100000	98691	0.0158
Chenango	New York	36017	47536	3	N/A	0.0001	2.3	N/A	>100000	>100000	0.0009
Chenango	New York	48148	25349	6	N/A	0.0002	12.8	N/A	>100000	>100000	0.0018
Cook	Georgia	13075	17162	1	0	0.0001	0.3	N/A	2098	1077	0.9437
Cumberland	North Carolina	37051	332330	2980	3005	0.009	271	0.1	13824	7008	0.078
Roane	Tennessee	47145	53140	281	284	0.0053	18.5	0.06	8943	4964	0.4277
Adams	Pennsylvania	42001	102811	75	80	0.0007	27.4	0.31	58871	33541	0.0969
Cherokee	South Carolina	45021	57077	44	46	0.0008	12.4	N/A	64189	33647	0.0872
Cherokee	South Carolina	19044	46518	78	80	0.0017	16.6	N/A	98820	55068	0.0199
Calhoun	Florida	12013	14587	8	N/A	0.0005	11.8	N/A	>100000	>100000	0.0127
Wilson	North Carolina	37195	81455	292	N/A	0.0036	48.9	0.15	>100000	57658	0.0103
Bedford	Virginia	51019	78747	3	N/A	0	1.8	N/A	>100000	>100000	0.0015
Do帽a Ana	New Mexico	35013	217522	1154	1168	0.0053	106.3	0.09	20866	15432	0.1731
Henry	Iowa	19087	20067	2	0	0.0001	3	N/A	10050	5663	0.2719
Thayer	Nebraska	31169	5039	1	0	0.0003	0.1	N/A	437	245	6.0902
Ouachita	Arkansas	5103	23605	2	1	0.0001	6	N/A	28694	13928	0.1802
Dale	Alabama	1045	48956	139	142	0.0028	40	0.25	32213	17037	0.0911
Rhea	Tennessee	47143	33044	51	52	0.0015	43.6	N/A	99796	56333	0.0227
Clark	Arkansas	5019	22060	1	0	0.0001	1.6	N/A	1602	830	1.8807
Robeson	North Carolina	37155	131831	569	578	0.0043	61.1	0.1	50505	26676	0.0223
Thomas	Georgia	13275	44448	483	485	0.0109	42.1	0.08	10853	5372	0.1473
DuPage	Illinois	17043	928589	8235	8288	0.0089	454.1	0.05	4141	2442	0.3553
Brown	Wisconsin	55009	263378	1220	1233	0.0046	107.8	0.08	41652	23880	0.0631
DeKalb	Indiana	18033	43226	8	N/A	0.0002	10.9	N/A	>100000	>100000	0.0008
Hale	Alabama	1065	14726	1	1	0.0001	0.1	N/A	929	423	2.5343
Broome	New York	36007	191659	397	N/A	0.0021	25.7	0.06	>100000	80368	0.0208
Monongalia	West Virginia	54061	106420	392	398	0.0037	76.2	0.18	80722	44750	0.0388
Linn	Iowa	19113	225909	303	317	0.0013	29.3	0.1	61972	34249	0.0451
Clark	Washington	53011	481857	1450	1478	0.003	274.3	0.17	25793	14937	0.162
Charles Mix	South Dakota	46023	9338	3	1	0.0003	2.5	N/A	7844	4420	0.334
Pottawatomie	Kansas	20149	24277	2	1	0.0001	1.1	N/A	17561	9945	0.1167
Kosciusko	Indiana	18085	79344	39	N/A	0.0005	13.9	N/A	>100000	>100000	0.0031
Pearl River	Mississippi	28109	55387	33	34	0.0006	4.8	N/A	71559	38456	0.0461
Madison	Illinois	17119	264461	842	858	0.0032	165.8	0.18	21095	11512	0.0612
DeSoto	Florida	12027	37489	66	67	0.0018	44.7	0.51	43795	26833	0.115
Durham	North Carolina	37063	316739	688	711	0.0022	18.9	0.03	79593	41025	0.0107
Adair	Iowa	19001	7063	1	0	0.0002	3.9	N/A	981	550	2.899
Dickinson	Kansas	20041	18717	1	0	0.0001	0.3	N/A	1505	851	1.3643
Autauga	Alabama	1001	55601	722	725	0.013	155	0.19	20259	10600	0.1374
Bexar	Texas	48029	1986049	18255	18380	0.0092	49.4	0	1875	1369	0.9174
Clark	Nevada	32003	2231647	28450	28574	0.0127	7548.1	0.23	2046	1265	3.6411
Clayton	Georgia	13063	289615	4513	4530	0.0156	78.7	0.02	3552	1623	0.5626
Wilson	Tennessee	47189	140625	450	458	0.0032	57.1	0.12	78434	43300	0.0565
Stokes	North Carolina	37169	45467	6	N/A	0.0001	13.5	N/A	>100000	>100000	0.0041
Tillamook	Oregon	41057	26787	9	10	0.0004	14.6	N/A	89226	51961	0.0793
Hunterdon	New Jersey	34019	124714	435	442	0.0035	37.5	0.09	12463	7092	0.241
Nobles	Minnesota	27105	21924	5	5	0.0002	14.8	N/A	26583	16652	0.1198
Barnes	North Dakota	38003	10542	1	0	0.0001	4	N/A	1321	737	2.0666
Juneau	Alaska	2110	32113	24	25	0.0008	6.9	N/A	75264	43212	0.0615
Rutland	Vermont	50021	58672	7	N/A	0.0001	9.6	N/A	>100000	>100000	0.0135
Transylvania	North Carolina	37175	34215	125	127	0.0037	12.4	0.09	11288	6284	0.0826
Clearwater	Minnesota	27029	8810	2	0	0.0002	4.1	N/A	1725	966	3.2717
Dubois	Indiana	18037	42565	545	547	0.0128	72.3	0.14	4342	2493	0.2304
Jefferson	West Virginia	54037	56811	11	N/A	0.0002	7.6	N/A	>100000	>100000	0.0193
Summit	Utah	49043	41933	16	N/A	0.0004	5.5	N/A	>100000	98853	0.0271
St. Lawrence	New York	36089	108047	200	N/A	0.0018	34.4	0.16	>100000	71395	0.019
Cheyenne	Kansas	20023	2660	1	0	0.0005	1.3	N/A	241	138	8.4001
St. Louis	Missouri	29510	302838	1259	1281	0.0042	23.1	0.02	12324	5921	0.4039
Kings	New York	36047	2582830	13822	13928	0.0054	3772.1	0.24	3395	1824	0.9268
Pike	Missouri	29163	18504	1	0	0.0001	0.2	N/A	1694	923	1.8787
Vernon	Wisconsin	55123	30785	2	0	0.0001	3.6	N/A	16226	9065	0.151
Walworth	South Dakota	46129	5587	1	0	0.0002	1.2	N/A	314	176	9.3197
Shenandoah	Virginia	51171	43497	1	0	0	7.2	N/A	4278	2432	0.6798
Chippewa	Michigan	26033	37517	285	287	0.0076	11.3	0.04	58263	31854	0.0496
Mono	California	6051	14250	1	0	0.0001	1.8	N/A	1087	688	2.1746
Manitowoc	Wisconsin	55071	79074	64	N/A	0.0008	0.8	N/A	>100000	58535	0.0172
Peach	Georgia	13225	27297	55	56	0.002	30.6	N/A	25321	12370	0.0941
Harmon	Oklahoma	40057	2664	3	N/A	0.0011	5.4	N/A	>100000	>100000	0.0017
Yell	Arkansas	5149	21535	3	N/A	0.0001	2.9	N/A	>100000	>100000	0.0108
Craven	North Carolina	37049	102912	353	359	0.0034	28.4	0.08	28822	15290	0.0378
Park	Montana	30067	16736	2	0	0.0001	0.6	N/A	5921	3334	1.0869
Fayette	Iowa	19065	19660	3	N/A	0.0002	11.8	N/A	>100000	>100000	0.0067
Starke	Indiana	18149	22935	4	N/A	0.0002	3.3	N/A	>100000	71730	0.009
Montcalm	Michigan	26117	63968	341	344	0.0053	143.7	0.53	9098	5088	0.1539
Wilkes	Georgia	13317	9876	5	N/A	0.0005	17.8	N/A	>100000	>100000	0.007
Bowman	North Dakota	38011	3076	1	0	0.0003	0.1	N/A	142	81	28.1007
Texas	Oklahoma	40139	20455	2	1	0.0001	1.4	N/A	16978	11623	0.1191
Bradford	Pennsylvania	42015	60833	350	353	0.0058	63.5	0.17	12969	7235	0.21
Huerfano	Colorado	8055	6888	1	0	0.0002	0.6	N/A	396	258	6.6245
Macomb	Michigan	26099	874759	13478	13515	0.0154	1931.7	0.13	2551	1375	1.0105
Ellis	Texas	48139	179436	251	N/A	0.0014	12.4	0.05	>100000	76773	0.0169
Merrimack	New Hampshire	33013	151132	143	N/A	0.0009	8.6	0.06	>100000	65000	0.0111
Macon	Missouri	29121	15153	5	N/A	0.0004	17.5	N/A	>100000	>100000	0.0055
Washington	Florida	12133	24880	66	66	0.0026	63.6	0.65	35331	18861	0.0809
Stanly	North Carolina	37167	62075	11	N/A	0.0002	1.3	N/A	>100000	75751	0.012
Rolette	North Dakota	38079	14300	1	0	0.0001	0.4	N/A	1346	754	2.2521
Russell	Virginia	51167	26748	3	N/A	0.0001	1.9	N/A	>100000	>100000	0.0023
San Miguel	New Mexico	35047	27591	5	N/A	0.0002	7.6	N/A	>100000	>100000	0.0019
Wyandotte	Kansas	20209	165324	870	882	0.0053	70.3	0.08	26952	15710	0.0795
White	Tennessee	47185	27107	41	N/A	0.0015	11.6	N/A	>100000	72864	0.0168
Wayne	Illinois	17191	16332	24	24	0.0014	21.4	N/A	36908	20615	0.0252
Adams	Colorado	8001	511868	1331	1354	0.0026	503.4	0.32	39878	26670	0.1244
Herkimer	New York	36043	61833	12	N/A	0.0002	13.5	N/A	>100000	>100000	0.011
Culpeper	Virginia	51047	51859	103	105	0.002	43.8	0.35	30855	17045	0.0661
Crawford	Wisconsin	55023	16291	4	N/A	0.0002	10.5	N/A	>100000	57251	0.0316
Dakota	Minnesota	27037	425423	328	N/A	0.0008	48.3	0.14	>100000	73270	0.0196
Vermilion	Louisiana	22113	59830	85	88	0.0014	6.7	N/A	63447	33979	0.039
Kenosha	Wisconsin	55059	169290	441	449	0.0026	46.3	0.11	10259	5890	0.2569
Livingston	Illinois	17105	35761	52	N/A	0.0014	15.6	N/A	>100000	56427	0.0127
Fayette	Kentucky	21067	323780	6380	6404	0.0197	71.8	0.01	2176	1183	1.5308
Grant	Oregon	41023	7176	2	1	0.0003	6.3	N/A	19695	11129	0.2952
St. Mary's	Maryland	24037	112664	155	161	0.0014	69.6	0.37	86357	46567	0.0267
Kitsap	Washington	53035	269805	409	425	0.0015	70.9	0.16	58822	33670	0.0897
Napa	California	6055	139417	123	131	0.0009	17.7	0.13	85913	56385	0.0361
Gladwin	Michigan	26051	25336	3	N/A	0.0001	7	N/A	>100000	>100000	0.0049
Antelope	Nebraska	31003	6336	13	N/A	0.002	16	N/A	>100000	>100000	0.0175
Ford	Kansas	20057	33888	107	108	0.0031	35.9	0.29	24898	18152	0.0662
Pender	North Carolina	37141	62162	2	N/A	0	1.1	N/A	>100000	>100000	0.0011
Howard	Maryland	24027	323196	938	958	0.0029	11.1	0.01	72748	39431	0.0344
Steele	Minnesota	27147	36803	66	67	0.0018	0.2	N/A	31611	17990	0.0791
Colquitt	Georgia	13071	45591	149	151	0.0033	19.7	0.12	28429	15738	0.0582
Larimer	Colorado	8069	350518	1708	1727	0.0049	272.7	0.15	7393	4323	0.6393
Carver	Minnesota	27019	103551	213	219	0.0021	1.8	0.01	84935	47878	0.101
Winston	Mississippi	28159	18165	2	0	0.0001	1.6	N/A	3604	1703	0.7288
Winston	Mississippi	8072	5610	1	0	0.0002	0.4	N/A	297	172	6.5769
Franklin	Kentucky	21073	50815	633	636	0.0125	5.3	0.01	3131	1700	0.5176
Rock Island	Illinois	17161	143477	730	739	0.0051	90.9	0.13	24160	13675	0.0387
Appling	Georgia	13001	18507	4	2	0.0002	5.7	N/A	13775	7431	0.0919
Warren	Pennsylvania	42123	39498	89	91	0.0023	19.2	0.19	65782	36679	0.0687
Plymouth	Massachusetts	25023	518132	993	1020	0.0019	229.7	0.21	48726	26428	0.0443
Gadsden	Florida	12039	45894	3	2	0.0001	2.6	N/A	2419	1149	1.4351
Marion	Kansas	20115	11950	1	0	0.0001	3.5	N/A	811	457	2.5429
York	Nebraska	31185	13772	29	N/A	0.0021	14.9	N/A	>100000	98550	0.0148
Rowan	North Carolina	37159	141262	388	395	0.0027	4.2	0.01	40604	22052	0.0305
Richmond	Georgia	13245	201554	3255	3268	0.0162	147.6	0.05	8264	3833	0.1689
Midland	Michigan	26111	83209	309	314	0.0037	7.3	0.02	27965	15686	0.0614
Hamilton	Nebraska	31081	9280	1	0	0.0001	2.2	N/A	765	431	3.366
Daviess	Indiana	18027	33147	31	32	0.0009	6.9	N/A	83111	46824	0.0132
Walsh	North Dakota	38099	10667	19	18	0.0018	19.1	N/A	22762	13321	0.14
Yoakum	Texas	48501	8591	4	N/A	0.0004	5.7	N/A	>100000	91495	0.0186
Weakley	Tennessee	47183	33415	16	N/A	0.0005	23.5	N/A	>100000	55828	0.0385
Tripp	South Dakota	46123	5478	2	0	0.0003	6.8	N/A	835	468	2.0223
St. Louis	Minnesota	27137	199754	442	453	0.0022	27.9	0.06	36103	20113	0.0745
Gila	Arizona	4007	53888	22	N/A	0.0004	9.8	N/A	>100000	>100000	0.0164
Fauquier	Virginia	51061	70675	262	266	0.0037	41.1	0.15	36242	20362	0.0545
Pepin	Wisconsin	55091	7289	1	0	0.0002	3.5	N/A	687	384	2.6107
Williamson	Texas	48491	566719	1583	1611	0.0028	255.9	0.15	41612	25419	0.0572
Taylor	Texas	48441	137640	2353	2363	0.0171	81.3	0.04	15971	9651	0.0831
Lancaster	Virginia	51103	10783	3	N/A	0.0002	1.1	N/A	>100000	>100000	0.0203
Manat铆	Puerto Rico	72091	37393	5	N/A	0.0001	16.1	N/A	>100000	43084	0.0381
Washington	Utah	49053	171700	479	N/A	0.0028	15	0.03	>100000	77750	0.0439
Pocahontas	Iowa	19151	6740	1	0	0.0002	0.7	N/A	789	444	3.4001
Sabine	Texas	48403	10589	2	1	0.0002	3.1	N/A	8678	4799	0.1893
Essex	New York	36031	37300	2	0	0	1	N/A	27011	15061	0.0917
Weston	Wyoming	56045	6967	1	0	0.0002	0.5	N/A	367	208	20.0859
Murray	Oklahoma	40099	13953	2	0	0.0001	5	N/A	5439	3102	0.4001
Fulton	Indiana	18049	20092	59	59	0.0029	3.8	N/A	18844	10693	0.0742
Hardin	Ohio	39065	31480	11	N/A	0.0004	10.1	N/A	>100000	59102	0.0399
Unicoi	Tennessee	47171	17761	2	N/A	0.0001	3.4	N/A	>100000	>100000	0.0004
Calhoun	West Virginia	54013	7254	1	0	0.0002	1	N/A	569	317	7.4425
Franklin	Louisiana	22041	20156	28	N/A	0.0014	10.2	N/A	>100000	>100000	0.0248
Marshall	Iowa	19127	39981	14	15	0.0004	2.9	N/A	8237	5057	0.3041
Caldwell	Texas	48055	43247	195	197	0.0045	93.4	0.39	31145	21941	0.0729
Platte	Wyoming	56031	8566	2	1	0.0003	1.3	N/A	4021	2318	1.7033
Morrow	Oregon	41049	11372	1	0	0.0001	0.2	N/A	625	414	10.6713
Peoria	Illinois	17143	180621	1461	1474	0.0081	42.6	0.03	10761	5715	0.0978
Ripley	Indiana	18137	28523	92	N/A	0.0032	0.3	N/A	>100000	63029	0.0105
Clinton	Illinois	17027	37639	3	1	0.0001	2	N/A	21588	11996	0.0589
Colusa	California	6011	21627	5	N/A	0.0002	3.7	N/A	>100000	>100000	0.0067
Washakie	Wyoming	56043	7885	7	6	0.0009	17.1	N/A	69920	41385	0.0784
Henry	Tennessee	47079	32358	328	329	0.0101	3	0.01	6602	3608	0.3484
Nevada	California	6057	99695	171	177	0.0017	2.3	0.01	21015	12190	0.1554
Atascosa	Texas	48013	50310	47	N/A	0.0009	21	N/A	>100000	84331	0.0162
McHenry	Illinois	17111	308570	995	1014	0.0032	2.4	0	19344	11389	0.0743
Colbert	Alabama	1033	54762	363	366	0.0066	43.6	0.11	51862	27428	0.0483
Pembina	North Dakota	38067	6947	4	N/A	0.0006	1.9	N/A	>100000	>100000	0.007
Butler	Pennsylvania	42019	187888	388	400	0.0021	4.9	0.01	90076	50212	0.0436
Emmet	Michigan	26047	33308	339	340	0.0102	2.9	0.01	64637	36097	0.0216
Natchitoches	Louisiana	22069	38659	165	167	0.0043	34.3	0.19	76312	36896	0.0866
Polk	Wisconsin	55095	43598	4	N/A	0.0001	9.6	N/A	>100000	>100000	0.0007
Ponce	Puerto Rico	72113	133191	56	N/A	0.0004	26.9	N/A	>100000	>100000	0.0053
Tangipahoa	Louisiana	22105	133777	728	736	0.0054	64.5	0.08	9846	4984	0.6266
Comal	Texas	48091	148373	797	807	0.0054	96.1	0.11	15729	9874	0.1257
Pickaway	Ohio	39129	58086	208	211	0.0036	25.4	0.11	41513	22871	0.0818
Alameda	California	6001	1666753	4643	4764	0.0028	189.7	0.04	9203	5627	0.3877
Hays	Texas	48209	222630	340	354	0.0015	27.1	0.08	37584	24882	0.0319
Custer	Nebraska	31041	10840	21	21	0.0019	13.9	N/A	31330	17641	0.0823
Pike	Illinois	17149	15611	3	3	0.0002	6	N/A	26944	14972	0.0568
St. Clair	Missouri	29185	9395	2	0	0.0002	8.6	N/A	2006	1123	1.3588
Cole	Missouri	29051	76796	527	532	0.0069	61.5	0.11	13428	7217	0.2176
Socorro	New Mexico	35053	16735	1	0	0.0001	0	N/A	1251	888	3.2529
Clay	Florida	12019	216072	3377	3394	0.0156	254.9	0.08	17706	9852	0.2277
Lewis and Clark	Montana	30049	68700	498	N/A	0.0073	17	0.03	>100000	59064	0.0614
Hardeman	Tennessee	47069	25220	1	0	0.0001	0.2	N/A	2594	1247	1.0722
Douglas	Colorado	8035	342776	852	872	0.0025	41.1	0.05	40442	23396	0.1252
Burleson	Texas	48051	18389	1	0	0.0001	0.1	N/A	1691	982	0.8282
Harford	Maryland	24025	253956	2266	2284	0.0089	28.7	0.01	5650	3042	0.4139
Dyer	Tennessee	47045	37320	50	51	0.0013	41.8	N/A	62393	33363	0.0379
Hanover	Virginia	51085	107239	499	506	0.0047	71.1	0.15	53731	29250	0.0843
Cambria	Pennsylvania	42021	131730	1229	1238	0.0093	74.6	0.06	5358	2959	0.5173
Wicomico	Maryland	24045	103195	995	1002	0.0096	60	0.06	7010	3613	0.3777
Del Norte	California	6015	27828	16	N/A	0.0006	19.9	N/A	>100000	70560	0.0308
Ogle	Illinois	17141	50923	3	N/A	0.0001	5.2	N/A	>100000	>100000	0.0003
New Haven	Connecticut	9009	857620	3145	3189	0.0037	1002.7	0.27	16590	9496	0.1598
McDowell	West Virginia	54047	18223	17	16	0.001	22.9	N/A	69082	37415	0.0562
Marquette	Michigan	26103	66516	576	579	0.0087	58.8	0.11	19119	10643	0.1441
Kent	Michigan	26081	653786	6903	6926	0.0106	38.5	0.01	3522	1977	0.5666
Pittsburg	Oklahoma	40121	43877	48	N/A	0.0011	19.4	N/A	>100000	59943	0.0144
Pawnee	Kansas	20145	6562	1	0	0.0002	1	N/A	367	207	5.6746
Sarpy	Nebraska	31153	184459	79	N/A	0.0004	36	0.37	>100000	61434	0.0238
Grayson	Texas	48181	133991	1793	1802	0.0134	78.6	0.04	25468	14720	0.0545
Dillon	South Carolina	45033	30599	17	17	0.0005	13.7	N/A	60424	28666	0.0585
Grenada	Mississippi	28043	21055	3	N/A	0.0002	4	N/A	>100000	>100000	0.0098
Caldwell	Kentucky	21033	12715	2	1	0.0002	6.1	N/A	4781	2620	0.5078
Saline	Kansas	20169	54401	14	N/A	0.0003	10.4	N/A	>100000	>100000	0.0027
Lewis	West Virginia	54041	16024	57	57	0.0036	61.3	0.7	73954	41232	0.0713
Falls	Texas	48145	17335	1	0	0.0001	0.4	N/A	1535	863	2.0289
Lyon	Kansas	20111	33406	3	N/A	0.0001	4	N/A	>100000	>100000	0.0038
Newport	Rhode Island	44005	82542	11	N/A	0.0001	5.8	N/A	>100000	>100000	0.0113
Van Buren	Michigan	26159	75448	67	71	0.0009	29.7	N/A	62235	35917	0.044
Freeborn	Minnesota	27047	30444	20	N/A	0.0007	9.9	N/A	>100000	71256	0.0202
Grant	Wisconsin	55043	51554	8	N/A	0.0001	8.3	N/A	>100000	>100000	0.0039
Davidson	Tennessee	47037	692587	11230	11267	0.0162	856.3	0.07	4372	2298	0.5653
Clinch	Georgia	13065	6648	1	0	0.0002	0.5	N/A	574	295	3.4859
Troup	Georgia	13285	70034	474	478	0.0068	46.7	0.09	48879	24171	0.0375
Monmouth	New Jersey	34025	621354	7583	7630	0.0122	952.4	0.12	5062	2887	0.6306
Lee	Alabama	1081	163941	424	434	0.0026	65.2	0.14	52461	27279	0.0554
St. Clair	Michigan	26147	159336	1868	1879	0.0117	121.4	0.07	7196	4022	0.5166
Jasper	Mississippi	28061	16428	1	0	0.0001	0.3	N/A	1229	568	2.9017
Kern	California	6029	896764	1911	1956	0.0021	29.1	0.02	24305	17343	0.1261
Harrison	West Virginia	54033	67554	191	N/A	0.0028	8.4	0.04	>100000	>100000	0.0122
Haskell	Oklahoma	40061	12668	2	2	0.0002	1	N/A	20729	11726	0.1221
Chaves	New Mexico	35005	64689	392	395	0.0061	8.1	0.02	88322	65106	0.0456
Chautauqua	New York	36013	127939	470	477	0.0037	43.9	0.1	29461	16783	0.08
Jeff Davis	Georgia	13161	15029	4	N/A	0.0003	4.7	N/A	>100000	67258	0.0089
Jeff Davis	Georgia	24030	1052567	3176	3229	0.003	472.1	0.14	14206	8121	0.0907
Jackson	Wisconsin	55053	20478	8	8	0.0004	12.2	N/A	39618	22165	0.062
Calhoun	Mississippi	28013	14436	1	0	0.0001	6	N/A	1632	837	2.1761
Lyon	Iowa	19119	11811	2	0	0.0002	5.1	N/A	4085	2293	0.8377
Osceola	Michigan	26133	23341	33	33	0.0014	7.9	N/A	82241	45960	0.0283
Jefferson	Wisconsin	55055	85129	72	N/A	0.0008	3.1	N/A	>100000	>100000	0.0026
Boone	Indiana	18011	66999	133	N/A	0.002	9.2	0.07	>100000	>100000	0.0066
Whitman	Washington	53075	49790	41	N/A	0.0008	22	N/A	>100000	>100000	0.0064
Franklin	Iowa	19069	10124	1	0	0.0001	0.2	N/A	1324	777	1.9344
Lee	Mississippi	28081	85202	338	343	0.004	9.5	0.03	41361	20798	0.0846
Pickens	Georgia	13227	31980	573	574	0.0179	63.4	0.1	8317	4665	0.2093
Dickenson	Virginia	51051	14523	1	0	0.0001	2.3	N/A	1368	762	1.434
Sullivan	New Hampshire	33019	43144	2	1	0.0001	18.7	N/A	41091	22962	0.0313
Columbus	North Carolina	37047	55655	27	N/A	0.0005	17.4	N/A	>100000	>100000	0.0051
Sanilac	Michigan	26151	41182	31	N/A	0.0007	20.3	N/A	>100000	>100000	0.003
Androscoggin	Maine	23001	107679	303	309	0.0028	4.7	0.02	29751	16408	0.2808
Montrose	Colorado	8085	42213	242	244	0.0057	33.4	0.15	8557	5225	0.6112
Dimmit	Texas	48127	10308	5	N/A	0.0005	15.5	N/A	>100000	>100000	0.0019
Delaware	Iowa	19055	17069	7	N/A	0.0004	20.5	N/A	>100000	>100000	0.0033
Washington	Mississippi	28151	45063	249	251	0.0055	17.7	0.07	5425	2367	0.5453
Wharton	Texas	48481	41619	41	N/A	0.001	12	N/A	>100000	>100000	0.0105
Floyd	Texas	48153	5837	19	17	0.0032	20.9	N/A	64157	47475	0.0332
Caldwell	North Carolina	37027	82029	29	N/A	0.0004	2.8	N/A	>100000	>100000	0.0015
Marshall	Mississippi	28093	35451	4	N/A	0.0001	7.6	N/A	>100000	>100000	0.003
Knox	Illinois	17095	50112	225	227	0.0045	5.7	0.03	64648	35746	0.0148
Norfolk	Massachusetts	25021	705388	1293	1330	0.0018	183	0.13	39838	22224	0.0604
Columbia	New York	36021	59916	111	N/A	0.0019	2.4	0.02	>100000	77072	0.0199
Acadia	Louisiana	22001	62190	165	169	0.0027	17.8	0.1	99407	52195	0.0547
Riverside	California	6065	2450758	10647	10783	0.0043	946.7	0.09	3633	2523	0.852
Ottawa	Michigan	26139	290494	781	796	0.0027	55.6	0.07	41604	24085	0.0521
Grant	South Dakota	46051	7147	1	0	0.0002	1.4	N/A	879	498	2.9376
Winn	Louisiana	22127	14134	15	N/A	0.001	13.2	N/A	>100000	>100000	0.0154
Chester	South Carolina	45023	32251	13	N/A	0.0004	22.1	N/A	>100000	>100000	0.0151
Prentiss	Mississippi	28117	25315	2	2	0.0001	10.6	N/A	18693	9898	0.1176
Monroe	Florida	12087	75027	128	N/A	0.0017	39.2	N/A	>100000	>100000	0.0112
Monroe	Kentucky	21171	10718	25	23	0.0023	5.3	N/A	39105	21849	0.0647
Christian	Kentucky	21047	71671	694	698	0.0097	49.1	0.07	10933	5796	0.1556
Stephens	Georgia	13257	26035	6	N/A	0.0002	8.5	N/A	>100000	>100000	0.0017
Wake	North Carolina	37183	1092305	1400	1447	0.0013	694.7	0.4	39402	21307	0.0283
Wake	North Carolina	4008	38072	54	N/A	0.0014	3.7	N/A	>100000	>100000	0.0044
Worcester	Maryland	24047	51823	354	356	0.0068	9.8	0.03	25046	13463	0.105
Hillsborough	Florida	12057	1436888	16257	16345	0.0113	2915.9	0.16	2632	1564	1.582
Island	Washington	53029	84460	24	N/A	0.0003	13.2	N/A	>100000	>100000	0.0036
Weber	Utah	49057	256359	606	621	0.0024	43.9	0.08	89940	54210	0.061
Assumption	Louisiana	22007	22300	43	43	0.0019	27.9	N/A	45387	22905	0.1375
Fayette	Georgia	13113	113459	2503	2512	0.0221	34.8	0.01	4643	2444	0.2527
Fayette	Georgia	19164	11578	1	0	0.0001	0	N/A	793	445	2.0763
Clarke	Mississippi	28023	15604	1	0	0.0001	0.3	N/A	1030	507	2.404
Hancock	Maine	23009	54811	183	186	0.0033	13.6	0.07	98011	54693	0.091
Erath	Texas	48143	42445	67	69	0.0016	20	N/A	90314	55115	0.0144
Otsego	Michigan	26137	24665	75	76	0.0031	6.9	N/A	25822	14441	0.1066
Garfield	Oklahoma	40047	60913	158	161	0.0026	17.4	0.1	24903	14511	0.1198
Mariposa	California	6043	17471	1	0	0.0001	0.1	N/A	997	582	2.4595
Craig	Oklahoma	40035	14306	13	13	0.0009	12.3	N/A	71981	40185	0.0368
Santa Cruz	Arizona	4023	46511	10	N/A	0.0002	14.5	N/A	>100000	>100000	0.0157
Valley	Idaho	16085	11041	1	0	0.0001	1.4	N/A	1845	1046	3.0735
Valley	Idaho	37034	158652	548	557	0.0035	17.1	0.03	27419	15452	0.2569
Orangeburg	South Carolina	45075	86934	395	401	0.0045	22	0.05	7955	3592	0.4038
Pottawatomie	Oklahoma	40125	72679	21	N/A	0.0003	2	N/A	>100000	>100000	0.0075
Chaffee	Colorado	8015	20027	7	N/A	0.0004	7.3	N/A	>100000	>100000	0.0035
San Mateo	California	6081	769544	689	712	0.0009	655.8	0.64	17110	10937	0.1797
Shelby	Tennessee	47157	935763	9860	9914	0.0105	508.5	0.05	4303	2028	0.6731
Luce	Michigan	26095	6283	3	1	0.0004	6.3	N/A	52360	28043	0.0593
Duchesne	Utah	49013	19964	2	N/A	0.0001	0.2	N/A	>100000	>100000	0.0191
Colleton	South Carolina	45029	37660	316	318	0.0084	0.6	0	88146	43365	0.0386
Yuba	California	6115	78041	549	554	0.007	2.9	0.01	37718	23785	0.0836
Sac	Iowa	19161	9719	1	0	0.0001	0.3	N/A	830	468	5.7008
Apache	Arizona	4001	71818	25	N/A	0.0003	22.9	N/A	>100000	72072	0.0389
Nantucket	Massachusetts	25019	11327	1	0	0.0001	0.9	N/A	607	347	3.7138
Baltimore	Maryland	24005	828431	3105	3145	0.0037	1005.7	0.28	6519	3343	0.4881
Sumter	Georgia	13261	29733	15	16	0.0005	9	N/A	72287	34045	0.0189
Clare	Michigan	26035	30757	4	N/A	0.0001	0.1	N/A	>100000	>100000	0.0013
Bristol	Massachusetts	25005	564022	2010	2047	0.0036	126.5	0.07	28659	16215	0.0837
McLean	Illinois	17113	172828	350	359	0.002	81.1	0.21	41157	22790	0.0232
Lewis	Washington	53041	79604	155	159	0.0019	4.4	0.03	40757	23675	0.1357
Carroll	Arkansas	5015	28223	4	N/A	0.0001	3.4	N/A	>100000	>100000	0.002
Passaic	New Jersey	34031	503310	3607	3638	0.0072	34.1	0.01	11875	7634	0.2363
Tulsa	Oklahoma	40143	648360	5855	5901	0.009	209.1	0.04	6128	3473	0.2523
Tarrant	Texas	48439	2084931	23911	24029	0.0115	3814.6	0.15	2608	1555	1.0238
Macon	Illinois	17115	104712	312	N/A	0.003	8	0.03	>100000	54683	0.0241
San Francisco	California	6075	883305	1331	1392	0.0015	141.5	0.1	48880	29711	0.0767
Nelson	Kentucky	21179	45851	63	65	0.0014	13.5	N/A	48940	26936	0.0585
Guadalupe	Texas	48187	163694	317	328	0.0019	12.5	0.04	73478	47421	0.0172
Trego	Kansas	20195	2793	1	0	0.0005	1.9	N/A	311	174	6.6652
Wabash	Illinois	17185	11549	2	1	0.0002	5.5	N/A	5098	2862	0.2372
Santa Clara	California	6085	1937570	7696	7849	0.004	1521.5	0.18	9738	6320	0.3594
Chouteau	Montana	30015	5745	1	0	0.0002	0.1	N/A	336	189	20.8661
Russell	Alabama	1113	57781	443	446	0.0077	43.6	0.09	28067	13538	0.153
Mercer	North Dakota	38057	8267	1	0	0.0002	0.1	N/A	1167	656	3.0135
Jackson	Michigan	26075	158823	682	690	0.0043	50.4	0.07	32165	17612	0.0767
Guayanilla	Puerto Rico	72059	17719	1	0	0.0001	1.2	N/A	1510	284	6.0055
Drew	Arkansas	5043	18328	54	54	0.0029	13.4	N/A	12163	6194	0.3498
Madison	Idaho	16065	39304	5	N/A	0.0001	10.3	N/A	>100000	>100000	0.0301
Alamosa	Colorado	8003	16683	124	124	0.0074	16.9	0.13	6614	4577	0.6103
Schoharie	New York	36095	31097	16	N/A	0.0005	13.5	N/A	>100000	90026	0.017
Galveston	Texas	48167	337890	514	534	0.0015	9.9	0.02	93321	55341	0.0152
Galveston	Texas	6088	180040	503	514	0.0028	81.6	0.15	89932	52293	0.0238
McDowell	North Carolina	37111	45507	94	N/A	0.0021	7.5	0.08	>100000	57807	0.0121
McDowell	North Carolina	22114	48860	20	N/A	0.0004	19	N/A	>100000	94630	0.0071
Pinellas	Florida	12103	975280	9904	9971	0.0102	198.7	0.02	5458	3049	0.7822
Putnam	Tennessee	47141	78843	1770	1776	0.0225	105	0.06	2785	1581	1.4856
Oklahoma	Oklahoma	40109	792582	8546	8601	0.0108	748	0.09	4296	2439	0.3629
Marshall	West Virginia	54051	30785	83	N/A	0.0027	52.5	0.48	>100000	62050	0.0277
Atchison	Missouri	29005	5171	1	0	0.0002	0.3	N/A	412	230	6.6382
Ingham	Michigan	26065	292735	3348	3361	0.0114	828.6	0.22	12383	6849	0.2229
Forsyth	Georgia	13117	236612	920	936	0.0039	135	0.14	21265	12346	0.0871
DeKalb	Tennessee	47041	20138	6	N/A	0.0003	1.9	N/A	>100000	85869	0.0143
Hill	Montana	30041	16347	1	0	0.0001	0.2	N/A	2440	1376	2.6333
Middlesex	New Jersey	34023	829685	9309	9360	0.0112	438.8	0.05	3683	2219	0.8646
Brunswick	North Carolina	37019	136744	214	222	0.0016	14.8	0.07	77792	42476	0.0144
Chickasaw	Mississippi	28017	17171	1	0	0.0001	5.8	N/A	2954	1429	0.8649
Snohomish	Washington	53061	814901	946	999	0.0012	44	0.05	57307	33339	0.111
Snohomish	Washington	37088	116748	262	268	0.0022	12.2	0.05	28592	16449	0.1518
Houston	Tennessee	47083	8263	1	0	0.0002	0.2	N/A	1796	998	2.1902
Van Buren	Iowa	19177	7020	1	0	0.0002	0.4	N/A	401	224	7.2731
Dallas	Texas	48113	2637772	29977	30107	0.0114	6414.6	0.19	1781	1095	0.8325
Union	Iowa	19175	12359	1	0	0.0001	0.3	N/A	2791	1566	1.3572
Casey	Kentucky	21045	15888	5	N/A	0.0003	18.7	N/A	>100000	>100000	0.0104
Newton	Missouri	29145	58266	3	N/A	0	7.2	N/A	>100000	>100000	0.0027
Hampton	South Carolina	45049	19351	21	N/A	0.0011	38.7	N/A	>100000	>100000	0.0076
Fresno	California	6019	994400	6166	6221	0.0062	353.8	0.06	5313	3820	0.5974
Providence	Rhode Island	44007	636084	2643	2679	0.0042	596.7	0.2	10771	6374	0.9384
Wetzel	West Virginia	54103	15270	2	2	0.0001	0.3	N/A	9160	5104	0.3548
Elk	Pennsylvania	42047	30169	25	25	0.0008	7.3	N/A	37375	20811	0.073
Yellow Medicine	Minnesota	27173	9795	2	1	0.0002	5	N/A	5553	3150	0.5297
Dickey	North Dakota	38021	4903	1	0	0.0003	2.8	N/A	724	408	4.5298
Lawrence	Missouri	29109	38359	13	N/A	0.0003	26.9	N/A	>100000	>100000	0.0013
Wood	West Virginia	54107	84203	327	332	0.0039	18.9	0.06	66310	36873	0.0467
Jackson	Illinois	17077	57419	307	311	0.0054	7.4	0.02	16150	8669	0.062
Hancock	Tennessee	47067	6549	1	0	0.0002	1.4	N/A	621	345	3.5416
Fergus	Montana	30027	11113	1	0	0.0001	0.8	N/A	1283	720	6.2076
Ringgold	Iowa	19159	4968	1	0	0.0002	0.1	N/A	262	147	10.2928
Todd	Minnesota	27153	24582	2	0	0.0001	0.7	N/A	8429	4804	0.3076
Sedgwick	Kansas	20173	513607	4592	4621	0.0089	276.5	0.06	13494	7771	0.1519
Santa Cruz	California	6087	274255	455	473	0.0017	16.2	0.03	79179	51847	0.0367
Union	Mississippi	28145	28606	197	198	0.0069	56.1	0.25	35239	18838	0.1072
Wood	Wisconsin	55141	73055	125	N/A	0.0017	11.6	0.1	>100000	93494	0.0156
Palo Alto	Iowa	19147	8929	1	0	0.0002	3.1	N/A	742	415	8.0416
Smyth	Virginia	51173	30472	4	N/A	0.0001	5.4	N/A	>100000	>100000	0.0034
Pettis	Missouri	29159	42542	283	285	0.0067	16.7	0.06	13775	7873	0.341
Moca	Puerto Rico	72099	34909	1	0	0	0	N/A	4641	1453	1.6274
Albemarle	Virginia	51003	108718	233	239	0.0021	19.3	0.08	67728	37431	0.0298
Seminole	Oklahoma	40133	24578	29	29	0.0012	22.5	N/A	35401	19794	0.0437
Seminole	Oklahoma	55018	34709	1	0	0	0.2	N/A	2206	1250	0.9926
Iowa	Iowa	19095	16140	1	0	0.0001	0.7	N/A	1845	1037	1.4557
Jerauld	South Dakota	46073	2043	2	0	0.001	6.3	N/A	1563	887	1.7346
Caddo	Oklahoma	40015	28977	10	N/A	0.0004	15	N/A	>100000	>100000	0.0009
Faulk	South Dakota	46049	2330	2	1	0.0011	8.8	N/A	1421	793	2.4131
Laurens	South Carolina	45059	66994	106	N/A	0.0016	20.8	0.18	>100000	>100000	0.0086
Swift	Minnesota	27151	9345	1	0	0.0001	0.5	N/A	492	279	5.0775
Sullivan	Indiana	18153	20690	3	N/A	0.0001	4.8	N/A	>100000	>100000	0.0015
Mendocino	California	6045	87606	19	N/A	0.0002	16.7	N/A	>100000	>100000	0.0117
Arenac	Michigan	26011	15041	8	N/A	0.0005	6.3	N/A	>100000	>100000	0.0047
Hamilton	Iowa	19079	14952	2	0	0.0001	0.4	N/A	6703	3820	0.3955
Pasco	Florida	12101	539630	5858	5898	0.0109	576.3	0.1	7564	4415	0.5313
Erie	Pennsylvania	42049	272061	521	N/A	0.0019	27	0.05	>100000	55545	0.0415
Macoupin	Illinois	17117	45313	26	27	0.0006	19.5	N/A	52363	29157	0.0262
Winchester	Virginia	51840	28107	569	570	0.0202	45.6	0.08	24626	14248	0.128
Webster	Louisiana	22119	38798	49	50	0.0013	43.9	N/A	27107	13397	0.2089
Effingham	Illinois	17049	34208	37	38	0.0011	9.6	N/A	56864	31859	0.0163
Aguadilla	Puerto Rico	72005	50598	1	0	0	0.4	N/A	4904	1951	0.8253
Miami	Ohio	39109	106222	322	328	0.003	3.4	0.01	34772	19325	0.1016
Giles	Tennessee	47055	29503	17	18	0.0006	11.2	N/A	56973	30806	0.0478
Boundary	Idaho	16021	11948	1	0	0.0001	1.2	N/A	1875	1065	3.018
Sioux	Iowa	19167	34909	23	N/A	0.0007	8.1	N/A	>100000	>100000	0.0121
Lebanon	Pennsylvania	42075	141314	269	N/A	0.0019	11	0.04	>100000	95902	0.0239
El Dorado	California	6017	190678	201	213	0.0011	21.1	0.1	96758	57099	0.0354
Yamhill	Oregon	41071	107002	49	N/A	0.0005	17.3	N/A	>100000	>100000	0.0185
Madison	Tennessee	47113	97605	2075	2082	0.0213	43.1	0.02	4742	2336	1.0506
Big Horn	Wyoming	56003	11881	1	0	0.0001	0.2	N/A	1207	698	6.3927
Greene	Indiana	18055	32006	3	N/A	0.0001	4.7	N/A	>100000	>100000	0.0003
Audubon	Iowa	19009	5506	1	0	0.0002	0.2	N/A	285	159	9.4954
Houston	Georgia	13153	155469	732	742	0.0047	65	0.09	8832	4493	0.1379
Lincoln	Minnesota	27081	5673	1	0	0.0002	1.1	N/A	823	462	6.1156
Decatur	Indiana	18031	26794	162	163	0.006	0.2	0	10191	5710	0.0661
Ben Hill	Georgia	13017	16787	2	1	0.0001	0.8	N/A	7816	3905	0.3046
Powell	Montana	30077	6968	1	0	0.0002	0.1	N/A	310	173	23.0811
Collin	Texas	48085	1005146	6961	7022	0.0069	421.5	0.06	3784	2202	0.9503
Limestone	Alabama	1083	96174	131	N/A	0.0014	1.8	0.01	>100000	>100000	0.0054
Sawyer	Wisconsin	55113	16489	1	0	0.0001	0.8	N/A	5859	3289	0.4308
Faulkner	Arkansas	5045	124806	352	359	0.0028	80.1	0.2	50057	27065	0.0858
Silver Bow	Montana	30093	34993	4	N/A	0.0001	4.4	N/A	>100000	>100000	0.0093
Pushmataha	Oklahoma	40127	11179	1	0	0.0001	0.3	N/A	1574	888	2.3601
Columbia	Wisconsin	55021	57358	35	37	0.0006	23	N/A	98147	55037	0.0183
Williamsburg	South Carolina	45089	30606	31	N/A	0.001	33.9	N/A	>100000	68245	0.0275
Chickasaw	Iowa	19037	11964	1	0	0.0001	4.2	N/A	1256	705	2.8926
St. Martin	Louisiana	22099	53621	18	N/A	0.0003	17.5	N/A	>100000	>100000	0.0088
Cumberland	Maine	23005	293557	4284	4299	0.0146	815.3	0.17	10155	5641	0.7322
Cumberland	Maine	20002	7878	1	0	0.0002	0.2	N/A	445	249	11.7411
Jersey	Illinois	17083	21847	6	6	0.0003	14.4	N/A	74644	41654	0.0155
Webster	Mississippi	28155	9788	2	N/A	0.0002	1.4	N/A	>100000	>100000	0.0027
Wasatch	Utah	49051	33240	10	N/A	0.0003	17.4	N/A	>100000	>100000	0.0038
Beaver	Pennsylvania	42007	164742	519	529	0.0031	3.1	0.01	27319	14925	0.1338
Sacramento	California	6067	1540975	5369	5459	0.0035	779.9	0.14	13294	8034	0.282
Fayette	Pennsylvania	42051	130441	169	N/A	0.0013	27	0.15	>100000	69175	0.0222
St. Johns	Florida	12109	254261	1495	1514	0.0059	58.2	0.04	28896	16281	0.1332
Pierce	Nebraska	31139	7142	1	0	0.0002	0.4	N/A	380	213	10.8565
Alachua	Florida	12001	269956	3389	3406	0.0126	18.1	0.01	9980	5396	0.5937
Hamilton	Illinois	17065	8163	9	N/A	0.0011	34.4	N/A	>100000	76129	0.0112
Humboldt	California	6023	136373	23	N/A	0.0002	40.2	N/A	>100000	>100000	0.0033
Broadwater	Montana	30007	6085	1	0	0.0002	0.2	N/A	668	375	11.5175
Broadwater	Montana	20024	2005	1	0	0.0006	3.3	N/A	186	109	33.6529
Clay	Mississippi	28025	19386	2	2	0.0001	1.4	N/A	10456	4755	0.2662
Knox	Indiana	18083	36895	317	318	0.0086	14	0.05	6175	3428	0.172
Gulf	Florida	12045	16164	2	0	0.0001	2.8	N/A	3697	1965	0.7933
Phillips	Montana	30071	4073	1	0	0.0003	0.4	N/A	234	132	27.4439
Lemhi	Idaho	16059	7961	3	2	0.0004	6.3	N/A	7581	4274	0.7523
Merced	California	6047	274765	365	381	0.0013	70.9	0.18	58275	43805	0.0432
Benton	Iowa	19011	25642	1	0	0.0001	2	N/A	3422	1909	0.7916
Lander	Nevada	32015	5575	2	0	0.0003	4.8	N/A	955	588	5.9628
Lander	Nevada	21058	101104	265	271	0.0026	26.1	0.09	34367	19031	0.2824
Lenawee	Michigan	26091	98266	89	94	0.0009	23.7	N/A	53223	30333	0.0578
Dickson	Tennessee	47043	53446	514	517	0.0096	13.6	0.03	4052	2254	0.7118
Delaware	Indiana	18035	114772	2999	3007	0.0261	258.2	0.09	2677	1465	0.4556
Aitkin	Minnesota	27001	15902	1	0	0.0001	0.9	N/A	1867	1042	1.832
Crook	Wyoming	56011	7450	1	0	0.0002	0.2	N/A	499	279	11.7096
Bee	Texas	48025	32587	26	27	0.0008	4.1	N/A	68449	49340	0.0247
San Benito	California	6069	61536	5	N/A	0.0001	9.4	N/A	>100000	>100000	0.0035
Wayne	Georgia	13305	29808	183	185	0.0061	19.7	0.1	56953	30167	0.0325
Taylor	West Virginia	54091	16862	2	2	0.0001	8.7	N/A	4178	2324	1.1259
Jefferson Davis	Louisiana	22053	31582	43	44	0.0014	17.2	N/A	31218	16467	0.0809
Crawford	Ohio	39033	41549	83	N/A	0.002	8	N/A	>100000	63058	0.0163
Stafford	Virginia	51179	149960	172	N/A	0.0011	17.5	0.1	>100000	>100000	0.0089
Fannin	Texas	48147	35286	27	N/A	0.0008	16.5	N/A	>100000	>100000	0.0061
Garfield	Washington	53023	2247	1	0	0.0005	0.1	N/A	156	89	31.8331
Greene	Ohio	39057	167995	114	N/A	0.0007	24	N/A	>100000	>100000	0.0051
Winona	Minnesota	27169	50825	2	N/A	0	0.2	N/A	>100000	>100000	0.0024
Mason	West Virginia	54053	26718	11	12	0.0004	2.3	N/A	59889	33279	0.0974
Osceola	Florida	12097	367990	3748	3770	0.0102	50.6	0.01	6365	4393	0.5214
Clarke	Iowa	19039	9423	2	0	0.0002	3.3	N/A	2997	1769	1.2507
Rensselaer	New York	36083	159441	483	N/A	0.003	35.6	0.07	>100000	56846	0.0248
Greene	Mississippi	28041	13586	2	0	0.0001	8.1	N/A	1588	807	1.4777
Norman	Minnesota	27107	6475	1	0	0.0002	0	N/A	287	162	10.4325
Camp	Texas	48063	13033	1	0	0.0001	0.8	N/A	953	558	2.7331
Cross	Arkansas	5037	16676	2	N/A	0.0001	0	N/A	>100000	>100000	0.0067
Essex	New Jersey	34013	799767	13133	13178	0.0164	723.2	0.05	2864	1513	1.8181
Essex	New Jersey	19142	6040	2	0	0.0003	0.6	N/A	1092	629	2.7205
Glacier	Montana	30035	13747	1	0	0.0001	0.1	N/A	799	450	9.3397
Rio Grande	Colorado	8105	11250	2	N/A	0.0002	5	N/A	>100000	>100000	0.0041
Yuma	Arizona	4027	212128	1620	1634	0.0076	13.4	0.01	24081	18507	0.1893
York	Pennsylvania	42133	448273	958	985	0.0021	186.9	0.18	26137	14664	0.1049
Kankakee	Illinois	17091	110024	1510	1518	0.0137	77.4	0.05	8172	4495	0.1837
Ionia	Michigan	26067	64210	4	N/A	0.0001	2.8	N/A	>100000	>100000	0.0018
Whitfield	Georgia	13313	104062	393	397	0.0038	87.9	0.2	14267	9265	0.0939
Cooke	Texas	48097	40574	67	N/A	0.0017	11.2	N/A	>100000	>100000	0.0072
Cabell	West Virginia	54011	93224	996	1003	0.0107	51.7	0.05	7418	4074	0.427
Screven	Georgia	13251	13938	1	0	0.0001	0.7	N/A	1031	498	1.2651
Saline	Illinois	17165	23906	31	32	0.0013	17.2	N/A	69825	38559	0.0219
Burlington	New Jersey	34005	445383	3219	3246	0.0072	69.3	0.02	18157	9815	0.1807
Ashland	Wisconsin	55003	15599	6	N/A	0.0004	2.4	N/A	>100000	91930	0.0109
Barron	Wisconsin	55005	45164	63	65	0.0014	4.1	N/A	24666	13793	0.0805
Bertie	North Carolina	37015	19026	8	N/A	0.0004	5.4	N/A	>100000	90188	0.008
Allen	Louisiana	22003	25605	7	N/A	0.0003	6.4	N/A	>100000	77658	0.0176
James City	Virginia	51095	76397	186	N/A	0.0024	8.1	0.04	>100000	85416	0.0246
Knox	Tennessee	47093	465289	8338	8366	0.0179	556.3	0.06	3676	2017	0.8168
Somervell	Texas	48425	9016	1	0	0.0002	1.1	N/A	643	387	2.0429
Ford	Illinois	17053	13264	4	N/A	0.0003	12.3	N/A	>100000	>100000	0.0052
Ford	Illinois	37132	197683	255	267	0.0013	1.7	0.01	66849	37042	0.023
Ford	Illinois	47016	28020	148	149	0.0053	7.7	0.05	13522	7316	0.0726
Berkeley	South Carolina	45015	221091	136	N/A	0.0006	36.5	N/A	>100000	>100000	0.0084
Cullman	Alabama	1043	83441	290	295	0.0035	44.9	0.14	42065	23731	0.0567
Allamakee	Iowa	19005	13831	2	1	0.0002	0.4	N/A	16784	9560	0.1581
Cloud	Kansas	20029	8729	1	0	0.0001	0.1	N/A	563	316	3.6714
Labette	Kansas	20099	19964	45	N/A	0.0023	6.9	N/A	>100000	79408	0.0147
Waupaca	Wisconsin	55135	51128	117	119	0.0023	0.5	0	22066	12421	0.0824
Bibb	Georgia	13021	153095	1882	1895	0.0123	52.8	0.03	5328	2470	0.2882
Hill	Texas	48217	36354	7	N/A	0.0002	5	N/A	>100000	>100000	0.008
Skagit	Washington	53057	128206	425	432	0.0033	13	0.03	49658	30032	0.0967
Goodhue	Minnesota	27049	46403	93	N/A	0.002	18.2	0.18	>100000	>100000	0.011
Klamath	Oregon	41035	67653	451	455	0.0067	32.3	0.07	20738	12220	0.2679
Rice	Kansas	20159	9531	1	0	0.0001	1.5	N/A	684	398	2.9087
Abbeville	South Carolina	45001	24541	3	N/A	0.0001	3.2	N/A	>100000	>100000	0.0116
Fairfax	Virginia	51059	1150795	2992	3053	0.0026	706.9	0.21	18974	11149	0.1018
Tuscola	Michigan	26157	52516	144	146	0.0027	5.6	0.04	16068	9024	0.0865
Okanogan	Washington	53047	42132	4	N/A	0.0001	0.5	N/A	>100000	>100000	0.0142
Columbiana	Ohio	39029	102665	1019	1025	0.0099	66.6	0.07	4211	2338	0.4417
Whiteside	Illinois	17195	55626	27	N/A	0.0005	16.1	N/A	>100000	>100000	0.0051
Dickinson	Iowa	19059	17153	27	N/A	0.0016	5	N/A	>100000	>100000	0.0122
Lake	California	6033	64381	26	N/A	0.0004	19	N/A	>100000	>100000	0.0184
Codington	South Dakota	46029	28015	2	0	0.0001	1.4	N/A	7609	4267	0.3738
Charles	Maryland	24017	161503	716	727	0.0044	25	0.03	14451	6921	0.1506
Alexandria	Virginia	51510	160530	448	458	0.0028	82.3	0.17	20326	11208	0.1976
Barnstable	Massachusetts	25001	213413	110	N/A	0.0005	19	0.16	>100000	>100000	0.0127
Leflore	Mississippi	28083	28919	71	72	0.0025	17	N/A	53538	23281	0.0556
Ravalli	Montana	30081	43172	11	N/A	0.0003	7.4	N/A	>100000	>100000	0.008
Cayuga	New York	36011	77145	483	488	0.0063	20.1	0.04	7452	4127	0.4024
Brevard	Florida	12009	596849	5454	5497	0.0091	391.3	0.07	10870	6093	0.3977
Susquehanna	Pennsylvania	42115	40589	68	N/A	0.0017	7.9	N/A	>100000	>100000	0.0095
Newport News	Virginia	51700	178626	756	768	0.0042	21.2	0.03	19166	9495	0.2664
Morehouse	Louisiana	22067	25398	132	133	0.0052	42.4	0.28	10268	4834	0.2932
Wayne	Indiana	18177	65936	378	382	0.0057	6.5	0.02	14758	8162	0.0475
District of Columbia	District of Columbia	11001	702455	3543	3576	0.005	1390.8	0.33	15823	7810	0.4863
Cumberland	Kentucky	21057	6659	3	2	0.0005	9.6	N/A	76145	42101	0.0205
Orleans	Vermont	50019	26907	261	262	0.0097	10	0.04	2830	1579	2.4404
Ashtabula	Ohio	39007	97493	372	377	0.0038	35.9	0.1	50789	28353	0.0365
Martin	Florida	12085	2761581	31468	31599	0.0114	4023.8	0.12	1618	1181	2.2224
Haralson	Georgia	13143	29533	1	0	0.0001	0.2	N/A	7535	4147	0.1887
Walker	Alabama	1127	63711	336	339	0.0053	16.2	0.05	13817	7585	0.189
Kit Carson	Colorado	8063	7162	1	0	0.0002	3.3	N/A	579	350	4.927
Hampden	Massachusetts	25013	470406	5187	5213	0.011	944.1	0.17	3620	2179	0.6956
Gasconade	Missouri	29073	14704	3	N/A	0.0002	13.9	N/A	>100000	>100000	0.0028
Benton	Oregon	41003	92101	742	748	0.0081	22.6	0.03	17753	10242	0.3211
Jackson	Kansas	20085	13280	2	0	0.0001	2.3	N/A	4062	2297	0.5052
Coconino	Arizona	4005	142854	810	818	0.0057	74.4	0.09	17545	10370	0.3946
Washoe	Nevada	32031	465735	2145	2178	0.0046	158.6	0.07	14907	9266	0.7279
Holt	Nebraska	31089	10178	7	6	0.0007	5.7	N/A	46932	26674	0.0759
Wilcox	Alabama	1131	10627	1	0	0.0001	0.2	N/A	796	348	3.1424
Pratt	Kansas	20151	9378	12	11	0.0013	12.5	N/A	49440	28236	0.0411
Martin	Minnesota	27091	19785	65	66	0.0033	20.1	N/A	20072	11354	0.1524
Bergen	New Jersey	34003	936691	7838	7897	0.0084	768.6	0.09	1620	980	2.0563
Carbon	Montana	30009	10714	1	0	0.0001	0.6	N/A	970	544	8.0023
Brown	South Dakota	46013	39316	29	N/A	0.0007	13.7	N/A	>100000	>100000	0.0118
Los Alamos	New Mexico	35028	19101	3	N/A	0.0001	9.6	N/A	>100000	>100000	0.0056
Northampton	Pennsylvania	42095	304807	2609	2630	0.0086	151.1	0.06	10791	6230	0.3074
Bell	Kentucky	21013	26569	224	225	0.0084	15.2	0.07	7467	4132	0.2089
Stanislaus	California	6099	549815	3155	3189	0.0057	168.5	0.05	7455	5191	0.3706
Crawford	Iowa	19047	17158	1	0	0.0001	4.4	N/A	1018	639	3.3283
White	Indiana	18181	24133	2	N/A	0.0001	0.8	N/A	>100000	>100000	0.0006
Mecosta	Michigan	26107	43545	302	305	0.0069	113.4	0.46	17572	9766	0.156
Brooks	Georgia	13027	15513	1	0	0.0001	0.3	N/A	1422	713	0.8737
Lyon	Nevada	32019	55807	1	0	0	0.4	N/A	4892	2939	1.1982
Johnston	Oklahoma	40069	10949	3	N/A	0.0003	0.7	N/A	>100000	74099	0.0215
Elkhart	Indiana	18039	205560	1021	1036	0.005	46.8	0.05	10992	6427	0.1213
Ector	Texas	48135	162124	620	631	0.0038	31	0.05	37098	27615	0.0469
Trempealeau	Wisconsin	55121	29442	8	N/A	0.0003	25.5	N/A	>100000	>100000	0.0039
Taos	New Mexico	35055	32835	9	N/A	0.0003	1.5	N/A	>100000	>100000	0.0079
Hardin	Kentucky	21093	110356	2108	2115	0.0191	128.2	0.06	3657	1992	0.7249
Paulding	Georgia	13223	164044	354	363	0.0022	58.1	0.15	22529	11922	0.0818
Shoshone	Idaho	16079	12796	4	N/A	0.0003	9.9	N/A	>100000	>100000	0.035
Boone	Arkansas	5009	37480	6	N/A	0.0002	0.4	N/A	>100000	>100000	0.0069
Wasco	Oregon	41065	26505	4	N/A	0.0002	7	N/A	>100000	>100000	0.0182
McClain	Oklahoma	40087	39985	3	N/A	0.0001	0.6	N/A	>100000	>100000	0.0008
Ascension	Louisiana	22005	124672	260	269	0.0021	9.2	0.03	40448	21107	0.0641
Claiborne	Tennessee	47025	31756	163	164	0.0051	14.3	0.08	15984	8897	0.1377
Barbour	Alabama	1005	24881	49	49	0.002	28.4	N/A	23220	11038	0.1578
Dickinson	Michigan	26043	25383	58	N/A	0.0023	2.6	N/A	>100000	>100000	0.0134
Limestone	Texas	48293	23518	5	N/A	0.0002	0.6	N/A	>100000	>100000	0.0019
Limestone	Texas	28058	143277	1201	1211	0.0084	8.8	0.01	11473	6064	0.1377
Comanche	Oklahoma	40031	120422	1114	1123	0.0093	47.5	0.04	15154	8368	0.1438
Harrison	Indiana	18061	40350	131	133	0.0033	4.4	0.03	24971	13964	0.0397
Garfield	Colorado	8045	59770	15	N/A	0.0003	0.8	N/A	>100000	>100000	0.0175
Washington	Georgia	13303	20386	2	N/A	0.0001	1.8	N/A	>100000	>100000	0.0011
Bayam贸n	Puerto Rico	72021	170480	16	21	0.0001	10.8	N/A	91429	63086	0.0358
Vermillion	Indiana	18165	15479	6	N/A	0.0004	0	N/A	>100000	>100000	0.0039
Matagorda	Texas	48321	36552	132	N/A	0.0036	10.1	0.07	>100000	>100000	0.0085
Bucks	Pennsylvania	42017	628195	2847	2884	0.0045	292.4	0.1	17430	9812	0.2158
Sebastian	Arkansas	5131	127753	364	371	0.0028	28.2	0.07	44392	25778	0.0841
Mahnomen	Minnesota	27087	5519	1	0	0.0002	0.1	N/A	255	144	9.8493
Bronx	New York	36005	1432132	3257	3322	0.0023	2099.4	0.49	10535	6403	0.2578
Red Willow	Nebraska	31145	10726	35	N/A	0.0032	11.6	N/A	>100000	>100000	0.0083
Marion	Alabama	1093	29763	9	N/A	0.0003	18.7	N/A	>100000	>100000	0.009
Rutherford	Tennessee	47149	324890	1476	1499	0.0045	55.4	0.04	22806	12421	0.1544
Gogebic	Michigan	26053	15096	10	9	0.0007	21.2	N/A	56655	31227	0.0253
Sabine	Louisiana	22085	24032	2	0	0.0001	0.4	N/A	47162	25017	0.084
Erie	Ohio	39043	74615	510	515	0.0068	87	0.19	19252	10556	0.0993
Ferry	Washington	53019	7649	1	0	0.0002	0	N/A	546	310	9.3864
Pacific	Washington	53049	22036	5	N/A	0.0002	1.4	N/A	>100000	>100000	0.0229
Tippah	Mississippi	28139	21995	1	0	0.0001	2.7	N/A	2181	1160	1.5012
Franklin	Tennessee	47051	41890	67	68	0.0016	36.9	0.43	57313	31749	0.0389
Wilkes	North Carolina	37193	68557	10	N/A	0.0002	5.1	N/A	>100000	77191	0.0068
Cobb	Georgia	13067	756865	4371	4416	0.0058	499.7	0.11	11558	6134	0.1703
Cobb	Georgia	48094	4276	1	0	0.0003	0.6	N/A	218	158	3.5308
Elmore	Idaho	16039	27259	4	N/A	0.0001	14.8	N/A	>100000	>100000	0.0041
Pennington	Minnesota	27113	14178	10	10	0.0007	4.1	N/A	65148	36653	0.0387
Val Verde	Texas	48465	49208	76	N/A	0.0015	16.3	N/A	>100000	99022	0.0139
Multnomah	Oregon	41051	811880	3282	3328	0.004	970.7	0.26	14103	8141	0.4084
Hardin	Texas	48199	57207	11	N/A	0.0002	13	N/A	>100000	>100000	0.0015
Hawaii	Hawaii	15001	200983	667	681	0.0033	52.7	0.08	25847	15573	0.1108
Sumter	Alabama	1119	12691	1	0	0.0001	0.4	N/A	565	247	4.4324
Caguas	Puerto Rico	72025	124434	25	N/A	0.0002	35.7	N/A	>100000	>100000	0.0112
Broward	Florida	12011	1951260	20321	20423	0.0104	3494	0.16	2620	1489	1.6915
Douglas	South Dakota	46043	2935	1	0	0.0004	4.5	N/A	202	113	16.4462
Johnson	Kansas	20091	597555	4455	4494	0.0075	370.7	0.08	5221	2963	0.3953
Dewey	Oklahoma	40043	4894	3	1	0.0006	9	N/A	77695	44556	0.0345
Lawrence	Tennessee	47099	43734	80	82	0.0018	35.1	0.36	76944	42901	0.051
Grand	Colorado	8049	15525	1	0	0.0001	2	N/A	1597	921	1.8848
Wayne	New York	36117	90064	5	N/A	0.0001	11.3	N/A	>100000	>100000	0.0005
Brazoria	Texas	48039	370200	1637	1665	0.0044	11.2	0.01	13575	8278	0.1623
Buchanan	Virginia	51027	21221	40	40	0.0019	28.2	N/A	62156	34247	0.0557
Columbia	Florida	12023	70503	693	697	0.0098	42.9	0.06	22044	11750	0.2351
Jasper	Iowa	19099	37147	2	N/A	0.0001	0.2	N/A	>100000	>100000	0.0018
Hidalgo	Texas	48215	865939	2572	2609	0.003	2152.2	0.59	22991	21589	0.0465
Iroquois	Illinois	17075	27604	6	N/A	0.0002	9.3	N/A	>100000	>100000	0.004
Pocahontas	West Virginia	54075	8414	2	0	0.0002	5.5	N/A	4126	2298	1.0599
Greene	Arkansas	5055	45325	141	143	0.0031	30.4	0.19	55212	30868	0.07
Plumas	California	6063	18804	2	1	0.0001	2.6	N/A	40640	23473	0.0611
Niagara	New York	36063	210433	949	963	0.0045	93.1	0.1	16528	9060	0.1479
Adair	Oklahoma	40001	22082	2	1	0.0001	1.4	N/A	31462	17998	0.0675
Montgomery	Texas	48339	590925	4228	4266	0.0072	229.8	0.06	9281	5677	0.3009
Montgomery	Alabama	1101	225763	4995	5008	0.0221	703.1	0.13	15868	7284	0.2792
Hartford	Connecticut	9003	892697	2946	3001	0.0033	373.3	0.12	19349	11054	0.1324
Mesa	Colorado	8077	153207	793	802	0.0052	24.6	0.03	46484	27566	0.0876
Polk	Arkansas	5113	20049	17	N/A	0.0008	10.4	N/A	>100000	64807	0.0321
Fulton	New York	36035	53591	140	143	0.0026	62.6	0.37	68463	38274	0.043
White	Arkansas	5145	78727	327	331	0.0042	34.3	0.1	57455	32007	0.0611
Hardin	Tennessee	47071	25776	4	N/A	0.0002	6.5	N/A	>100000	>100000	0.001
Moore	Texas	48341	21485	9	N/A	0.0004	13.7	N/A	>100000	>100000	0.0027
Nolan	Texas	48353	14751	16	16	0.0011	20.4	N/A	31172	20379	0.063
Nolan	Texas	16004	87137	152	157	0.0017	62.8	N/A	19842	11442	0.0992
Nueces	Texas	48355	362265	3960	3987	0.0109	82	0.02	6800	5182	0.2262
Volusia	Florida	12127	547538	3264	3299	0.006	529.8	0.15	16777	9536	0.2548
Volusia	Florida	13130	24748	6	N/A	0.0003	12.8	N/A	>100000	>100000	0.0024
Orange	New York	36071	381951	1887	1910	0.0049	62.5	0.03	12818	7466	0.1733
Orange	New York	24008	92003	356	361	0.0039	40.5	0.11	15951	8600	0.1273
Jones	Texas	48253	19817	2	0	0.0001	3.9	N/A	6886	4124	0.1967
Oneida	New York	36065	229577	968	984	0.0042	123.7	0.14	15234	8499	0.1659
Baldwin	Georgia	13009	44823	58	59	0.0013	11.8	N/A	90108	43384	0.0212
Cherokee	Georgia	13057	254149	874	891	0.0034	176.5	0.18	20233	11487	0.09
Lincoln	Kentucky	21137	24644	2	0	0.0001	0.4	N/A	5982	3320	0.4117
Lincoln	Kentucky	46080	25740	3	N/A	0.0001	1.9	N/A	>100000	>100000	0.0014
Grand Traverse	Michigan	26055	92573	934	940	0.0101	81.4	0.09	8033	4513	0.3313
St. Croix	Wisconsin	55109	89694	22	N/A	0.0002	11.2	N/A	>100000	>100000	0.004
Van Wert	Ohio	39161	28280	134	135	0.0047	19.3	0.13	77546	43588	0.058
Fremont	Wyoming	56013	39531	20	N/A	0.0005	12.7	N/A	>100000	63321	0.0691
Haywood	North Carolina	37087	61970	67	N/A	0.0011	2.9	N/A	>100000	72032	0.0065
Roberts	South Dakota	46109	10447	1	0	0.0001	4.1	N/A	1062	600	1.7777
Union	North Carolina	37179	235908	143	N/A	0.0006	0.3	0	>100000	>100000	0.0024
Union	Illinois	17181	16841	5	N/A	0.0003	12	N/A	>100000	>100000	0.0039
Barrow	Georgia	13013	80809	47	51	0.0006	39.4	N/A	58713	32855	0.018
Anderson	South Carolina	45007	200482	722	734	0.0036	8.8	0.01	61350	32622	0.0472
Anderson	South Carolina	45046	70741	350	354	0.005	50.7	0.14	14869	7530	0.1552
Schenectady	New York	36093	155350	1091	1102	0.007	28.3	0.03	34457	18956	0.0694
Perry	Illinois	17145	21174	6	N/A	0.0003	12.7	N/A	>100000	>100000	0.0075
Huron	Michigan	26063	31166	61	N/A	0.0019	2.8	N/A	>100000	67285	0.0194
Randolph	Georgia	13243	6833	1	0	0.0002	0.1	N/A	398	180	7.0986
Rio Arriba	New Mexico	35039	39006	4	N/A	0.0001	0.2	N/A	>100000	>100000	0.0019
Calumet	Wisconsin	55015	50159	4	N/A	0.0001	2	N/A	>100000	>100000	0.0027
Lucas	Ohio	39095	429899	7649	7674	0.0178	346.2	0.05	2382	1267	1.9054
Fayette	Ohio	39047	28666	4	N/A	0.0001	2.6	N/A	>100000	>100000	0.0103
Talbot	Maryland	24041	36968	92	93	0.0025	37.2	0.34	26478	14446	0.0801
Mercer	Illinois	17131	15601	2	1	0.0002	0.8	N/A	55145	30900	0.026
Saratoga	New York	36091	230163	1508	1524	0.0065	38.7	0.03	11338	6366	0.158
Sonoma	California	6097	499942	371	N/A	0.0007	21.5	0.06	>100000	70052	0.0268
Lynchburg	Virginia	51680	82126	257	262	0.0031	3.4	0.01	40651	20774	0.0966
Clinton	Indiana	18023	32249	11	N/A	0.0003	8.4	N/A	>100000	93156	0.0075
Berkeley	West Virginia	54003	117123	409	415	0.0035	15.5	0.04	62711	34545	0.0685
Chesapeake	Virginia	51550	242634	539	555	0.0022	41.5	0.08	59245	30313	0.0643
Marion	South Carolina	45067	31039	10	N/A	0.0003	12.1	N/A	>100000	>100000	0.0113
Denver	Colorado	8031	716491	1873	1899	0.0026	1236.8	0.5	15841	9759	0.2757
Grant	New Mexico	35017	27346	47	48	0.0017	22.1	N/A	50060	35728	0.0866
Crook	Oregon	41013	23867	3	N/A	0.0001	10.5	N/A	>100000	>100000	0.0199
Monroe	Georgia	13207	27520	79	80	0.0029	9.4	N/A	30414	15698	0.0387
Elko	Nevada	32007	52459	180	183	0.0034	29.3	0.15	11250	6980	0.5025
Idaho	Idaho	16049	16513	1	0	0.0001	0.3	N/A	1795	1011	3.1802
Camden	New Jersey	34007	507078	10654	10682	0.021	735.3	0.07	1852	1028	2.4665
Jefferson	Arkansas	5069	68114	311	315	0.0046	52.8	0.16	20514	9406	0.2063
Maui	Hawaii	15009	167207	340	348	0.002	131.4	0.32	34373	20768	0.0779
Seneca	Ohio	39147	55207	302	304	0.0055	41.6	0.15	69846	39352	0.0422
Concordia	Louisiana	22029	19572	24	23	0.0012	34.6	N/A	33349	16145	0.1139
Ashley	Arkansas	5003	20046	11	N/A	0.0006	20.2	N/A	>100000	87841	0.0283
Manassas	Virginia	51683	41641	390	391	0.0094	5.3	0.01	6650	4175	0.4809
Cherokee	Alabama	1019	26032	6	N/A	0.0002	16.3	N/A	>100000	>100000	0.0034
McKenzie	North Dakota	38053	13632	1	0	0.0001	0.7	N/A	644	370	5.9689
Washington	Iowa	19183	22141	2	1	0.0001	0.1	N/A	30106	17148	0.1153
Clinton	Pennsylvania	42035	38684	14	N/A	0.0003	9.2	N/A	>100000	>100000	0.0089
Toole	Montana	30101	4853	1	0	0.0002	0.1	N/A	230	130	34.4926
Douglas	Nevada	32005	48467	11	N/A	0.0002	15.1	N/A	>100000	79851	0.089
Barbour	West Virginia	54001	16535	5	N/A	0.0003	21.5	N/A	>100000	>100000	0.0017
Howard	Indiana	18067	82366	349	353	0.0042	40.3	0.11	44318	24300	0.0289
Camden	Missouri	29029	45815	16	N/A	0.0003	14.2	N/A	>100000	>100000	0.009
Henderson	Texas	48213	82299	169	N/A	0.0021	0.3	0	>100000	88585	0.0096
Page	Iowa	19145	15249	7	N/A	0.0004	3.4	N/A	>100000	>100000	0.027
Simpson	Kentucky	21213	18529	21	20	0.0011	16	N/A	35223	19090	0.0995
Harrison	Missouri	29081	8414	1	0	0.0002	1.6	N/A	1038	582	4.4474
San Bernardino	California	6071	2171603	13011	13127	0.006	1041.2	0.08	3759	2650	0.8523
Halifax	Virginia	51083	34120	17	N/A	0.0005	4.5	N/A	>100000	84603	0.0248
Bartholomew	Indiana	18005	82753	332	337	0.004	4	0.01	15217	8720	0.0434
Woodford	Illinois	17203	38463	4	N/A	0.0001	3.8	N/A	>100000	>100000	0.0019
Piscataquis	Maine	23021	16800	11	11	0.0006	28.6	N/A	73400	40993	0.107
Clark	Kentucky	21049	36249	53	N/A	0.0015	7.8	N/A	>100000	56094	0.0155
Bourbon	Kentucky	21017	20184	39	39	0.0019	16.7	N/A	77925	43649	0.0361
Delta	Michigan	26041	35857	37	38	0.001	2.9	N/A	98323	54911	0.0267
Rock	Wisconsin	55105	163129	240	249	0.0015	22	0.09	58134	32977	0.0404
New York	New York	36061	1628701	16746	16827	0.0103	7288.4	0.36	1855	1096	1.2817
Accomack	Virginia	51001	32412	5	N/A	0.0002	5	N/A	>100000	>100000	0.0013
Marion	Iowa	19125	33407	19	N/A	0.0006	7.9	N/A	>100000	58364	0.0259
Buena Vista	Iowa	19021	19874	2	N/A	0.0001	3.4	N/A	>100000	>100000	0.0056
Logan	West Virginia	54045	32607	267	268	0.0082	10.6	0.04	16388	9080	0.1902
Craighead	Arkansas	5031	108558	2976	2984	0.0274	90.2	0.03	5607	2999	0.7622
Grant	Kansas	20067	7336	1	0	0.0002	4.1	N/A	803	564	3.9391
Morgan	Kentucky	21175	13345	5	N/A	0.0003	4.7	N/A	>100000	65462	0.0236
Champaign	Illinois	17019	209983	1006	1020	0.0048	65.4	0.06	18677	10240	0.0692
Putnam	New York	36079	98892	239	245	0.0024	37.2	0.14	95309	56227	0.0208
Columbia	Arkansas	5027	23537	7	N/A	0.0003	1.2	N/A	>100000	>100000	0.0051
Baltimore	Maryland	24510	602495	4694	4730	0.0078	293.4	0.06	6210	2835	0.416
Genesee	New York	36037	57511	5	N/A	0.0001	1.2	N/A	>100000	>100000	0.0026
Ketchikan Gateway	Alaska	2130	13918	57	57	0.0041	41.2	N/A	22846	13097	0.2263
Holmes	Mississippi	28051	17622	1	0	0.0001	0.4	N/A	2102	887	1.4745
Carroll	Kentucky	21041	10737	28	N/A	0.0026	22.3	N/A	>100000	>100000	0.0054
Lea	New Mexico	35025	69611	2	N/A	0	2	N/A	>100000	>100000	0.012
Iowa	Wisconsin	55049	23771	2	N/A	0.0001	5.9	N/A	>100000	>100000	0.0197
Union	Georgia	13291	24001	97	98	0.0041	6.5	N/A	16968	9546	0.09
Kent	Rhode Island	44003	163861	2077	2089	0.0127	13.4	0.01	10913	6172	0.7755
Stearns	Minnesota	27145	159256	98	N/A	0.0006	7.8	0.08	>100000	87984	0.0263
Williams	North Dakota	38105	35350	14	N/A	0.0004	0.5	N/A	>100000	>100000	0.0019
Huntingdon	Pennsylvania	42061	45168	39	40	0.0009	3.1	N/A	94122	51648	0.0298
Crawford	Pennsylvania	42039	85063	1177	1182	0.0138	58.3	0.05	4143	2299	1.1366
Blair	Pennsylvania	42013	122492	529	536	0.0043	9.5	0.02	92413	51279	0.0316
Miami	Kansas	20121	33680	2	N/A	0.0001	0.7	N/A	>100000	>100000	0.0025
Hamblen	Tennessee	47063	64568	722	726	0.0112	67.6	0.09	24950	14398	0.0853
Mountrail	North Dakota	38061	10218	1	0	0.0001	0.4	N/A	858	492	3.721
Furnas	Nebraska	31065	4715	2	1	0.0005	6.8	N/A	10574	5984	0.2423
Clinton	Michigan	26037	79332	35	N/A	0.0004	9.4	N/A	>100000	>100000	0.0057
Jefferson	Oklahoma	40067	6123	1	0	0.0002	0.2	N/A	535	311	4.1642
Carroll	Missouri	29033	8743	102	100	0.0116	75.4	0.54	7149	3972	0.3853
Saline	Arkansas	5125	121421	420	427	0.0035	67.1	0.15	77032	42465	0.0505
Holmes	Ohio	39075	43892	49	50	0.0011	3.2	N/A	48631	27098	0.0735
Trousdale	Tennessee	47169	11012	1	0	0.0001	0.5	N/A	814	438	2.87
Halifax	North Carolina	37083	50574	149	151	0.0029	53.8	0.31	21677	10085	0.0785
Floyd	Georgia	13115	97927	2624	2630	0.0268	102.5	0.04	7626	4212	0.2596
Talladega	Alabama	1121	79828	246	251	0.0031	50.6	0.19	79147	39384	0.0407
Webster	Iowa	19187	36277	54	55	0.0015	4.1	N/A	35577	19887	0.0766
Ray	Missouri	29177	22883	2	1	0.0001	1.5	N/A	11154	6231	0.4247
Marshall	Alabama	1095	96109	773	780	0.008	8.5	0.01	22657	13288	0.1171
Whitley	Kentucky	21235	36242	1696	1698	0.0468	36.8	0.02	2426	1351	1.3442
Kay	Oklahoma	40071	44161	28	29	0.0006	23.1	N/A	95359	54536	0.029
Brule	South Dakota	46015	5229	2	1	0.0004	0.9	N/A	873	490	3.2719
Mercer	West Virginia	54055	59131	1218	1222	0.0206	91.9	0.07	3490	1905	0.9155
Macon	North Carolina	37113	35285	141	N/A	0.004	16.9	0.11	>100000	58027	0.0099
Chemung	New York	36015	84253	108	112	0.0013	9.7	0.09	80139	44098	0.035
Henderson	Kentucky	21101	45591	211	213	0.0046	24.5	0.11	36616	19958	0.0754
Grays Harbor	Washington	53027	73901	182	186	0.0025	9.1	0.05	96478	55931	0.0614
Stonewall	Texas	48433	1362	1	0	0.0008	0.1	N/A	71	42	31.7726
Edwards	Kansas	20047	2849	1	0	0.0004	0	N/A	136	82	17.0127
Yalobusha	Mississippi	28161	12392	1	0	0.0001	0.3	N/A	886	431	2.8386
McCracken	Kentucky	21145	65346	2796	2800	0.0428	12	0	1634	881	1.7042
Beaver	Utah	49001	6580	1	0	0.0002	0.2	N/A	437	256	14.2257
Pitkin	Colorado	8097	17950	5	N/A	0.0003	6.2	N/A	>100000	>100000	0.0049
Morgan	West Virginia	54065	17787	1	0	0.0001	2.6	N/A	2419	1350	2.1163
Evangeline	Louisiana	22039	33443	88	90	0.0026	24.5	0.24	48223	24537	0.1245
Ozaukee	Wisconsin	55089	89147	142	N/A	0.0016	5.3	0.04	>100000	98764	0.0182
Hughes	South Dakota	46065	17650	10	N/A	0.0006	35.7	N/A	>100000	>100000	0.0112
Nowata	Oklahoma	40105	10218	1	0	0.0001	2.3	N/A	875	488	3.0919
Mayag眉ez	Puerto Rico	72097	71986	7	N/A	0.0001	10.8	N/A	>100000	75654	0.0297
Garfield	Utah	49017	5080	1	0	0.0003	1	N/A	248	142	19.1602
Sumter	Florida	12119	128754	475	484	0.0037	13.1	0.03	72783	40338	0.0557
Henry	Ohio	39069	27086	3	N/A	0.0001	4	N/A	>100000	>100000	0.0019
Maury	Tennessee	47119	94340	527	533	0.0056	3.1	0.01	90549	49430	0.043
Putnam	Indiana	18133	37779	106	108	0.0028	38.8	0.31	10677	5906	0.0747
Tipton	Indiana	18159	15128	38	37	0.0025	15.9	N/A	28592	16058	0.0245
Warren	Kentucky	21227	131264	2172	2181	0.0165	56.8	0.03	3800	2094	0.5932
Castro	Texas	48069	7665	1	0	0.0002	0.5	N/A	1050	812	0.9393
Castro	Texas	40082	47291	7	N/A	0.0001	19.6	N/A	>100000	>100000	0.0074
Okmulgee	Oklahoma	40111	38335	20	N/A	0.0005	7.5	N/A	>100000	>100000	0.0135
Henry	Georgia	13151	230220	32	N/A	0.0001	0.5	N/A	>100000	>100000	0.006
Lycoming	Pennsylvania	42081	113663	198	204	0.0017	23.2	0.12	66391	36569	0.0581
Hopkins	Texas	48223	36810	174	176	0.0047	14.3	0.08	82334	48117	0.0179
Sullivan	Tennessee	47163	157668	3398	3408	0.0215	358.6	0.1	5196	2888	0.6838
Door	Wisconsin	55029	27610	6	N/A	0.0002	13	N/A	>100000	>100000	0.0086
Kingfisher	Oklahoma	40073	15816	2	0	0.0001	0.3	N/A	3682	2189	0.6144
Philadelphia	Pennsylvania	42101	1584138	13030	13107	0.0082	5552.4	0.35	3668	1863	1.3223
Quay	New Mexico	35037	8253	1	0	0.0001	0.2	N/A	733	507	5.9815
Blount	Alabama	1009	57840	3	N/A	0.0001	1	N/A	>100000	>100000	0.0023
Becker	Minnesota	27005	34371	14	N/A	0.0004	11.5	N/A	>100000	>100000	0.0043
Elmore	Alabama	1051	81887	100	104	0.0012	30.8	0.27	35341	18362	0.0553
Clallam	Washington	53009	76737	29	N/A	0.0004	13.4	N/A	>100000	83333	0.0255
Wilson	Kansas	20205	8665	3	1	0.0003	5.9	N/A	3419	1925	0.6028
Bacon	Georgia	13005	11185	26	25	0.0024	21.6	N/A	28718	15558	0.0909
Dodge	Wisconsin	55027	87847	189	N/A	0.0021	18	0.1	>100000	69090	0.0263
St. Clair	Alabama	1115	88690	63	68	0.0007	18.1	N/A	78973	42819	0.0391
Iosco	Michigan	26069	25081	30	31	0.0012	11.4	N/A	73298	41078	0.027
Mercer	New Jersey	34021	369811	2037	2056	0.0055	637.9	0.27	7011	3934	0.4532
Lee	Illinois	17103	34223	52	53	0.0015	16.4	N/A	25581	14320	0.0591
Lawrence	Kentucky	21127	15570	24	25	0.0016	11.3	N/A	90501	50517	0.0331
Arlington	Virginia	51013	237521	639	656	0.0027	0.4	0	34996	20358	0.0548
Harrison	Iowa	19085	14134	1	0	0.0001	1.2	N/A	1018	569	2.6665
Livingston	Louisiana	22063	139567	81	N/A	0.0006	24.4	0.26	>100000	81620	0.034
Franklin	Alabama	1059	31363	8	N/A	0.0002	23.5	N/A	>100000	>100000	0.0019
Franklin	New York	36033	50293	50	52	0.001	13.5	N/A	41656	22949	0.0443
Lancaster	Nebraska	31109	317272	1886	1902	0.0059	117.1	0.06	17542	9954	0.172
Montgomery	New York	36057	49455	367	369	0.0074	24.8	0.07	6095	3582	0.4209
Colfax	New Mexico	35007	12110	3	2	0.0003	7	N/A	64303	45582	0.0682
Solano	California	6095	446609	1920	1953	0.0043	78.1	0.04	14099	8511	0.2436
Potter	Pennsylvania	42105	16622	76	76	0.0046	17.2	N/A	42636	23773	0.1017
Bladen	North Carolina	37017	33190	2	0	0.0001	2.8	N/A	8218	4158	0.1429
Big Stone	Minnesota	27011	4989	3	N/A	0.0005	2.7	N/A	>100000	>100000	0.0072
Steuben	Indiana	18151	34586	5	N/A	0.0001	5.3	N/A	>100000	>100000	0.001
Washburn	Wisconsin	55129	15878	2	1	0.0001	8.1	N/A	10581	5921	0.1695
Sweetwater	Wyoming	56037	43051	14	N/A	0.0003	4.3	N/A	>100000	>100000	0.0292
Rowan	Kentucky	21205	24583	732	733	0.0298	1.8	0	6196	3449	0.6246
Cascade	Montana	30013	81643	1979	1985	0.0242	87.7	0.05	18425	10394	0.3495
Avery	North Carolina	37011	17505	2	0	0.0001	2.4	N/A	4982	2784	0.1473
Ransom	North Dakota	38073	5237	1	0	0.0002	1.6	N/A	317	178	9.834
Saline	Nebraska	31151	14350	4	N/A	0.0003	2.8	N/A	>100000	>100000	0.0157
Coos	Oregon	41011	64389	54	58	0.0008	16.9	N/A	96618	55251	0.0597
St. Bernard	Louisiana	22087	46721	65	N/A	0.0014	27.4	N/A	>100000	84637	0.0251
Union	South Dakota	46127	15619	425	425	0.0272	0.8	0	3104	1743	0.5432
Putnam	Florida	12107	74163	489	493	0.0066	54	0.1	11303	6171	0.3893
Whatcom	Washington	53073	225685	589	603	0.0026	36.9	0.06	34237	19864	0.1534
Hancock	Mississippi	28045	47334	22	N/A	0.0005	2.4	N/A	>100000	>100000	0.0093
Clay	Missouri	29047	246365	1765	1784	0.0072	69.9	0.04	35645	19934	0.0781
Gallatin	Montana	30031	111875	46	N/A	0.0004	19.1	N/A	>100000	>100000	0.0103
Scott	Arkansas	5127	10319	2	1	0.0002	9	N/A	5355	3083	0.3925
Centre	Pennsylvania	42027	162805	647	656	0.004	25.8	0.04	11882	6641	0.3583
Cumberland	Tennessee	47035	59673	501	505	0.0084	14.1	0.03	14724	8278	0.1476
Chilton	Alabama	1021	44153	31	32	0.0007	29.7	N/A	90531	50067	0.03
Sherman	Kansas	20181	5899	1	0	0.0002	3	N/A	439	257	6.3239
Johnson	Indiana	18081	156225	1085	1096	0.0069	84.2	0.08	23966	13456	0.0282
Wayne	Nebraska	31179	9403	1	0	0.0001	0.1	N/A	529	301	4.818
Madison	Indiana	18095	129640	564	571	0.0043	40.5	0.07	60342	33051	0.0179
Beaverhead	Montana	30001	9404	1	0	0.0001	0	N/A	425	241	15.0027
Guilford	North Carolina	37081	533670	1632	1664	0.0031	201.1	0.12	21473	10899	0.0403
Chambers	Texas	48071	42454	62	N/A	0.0015	37.2	N/A	>100000	>100000	0.0052
Letcher	Kentucky	21133	21899	209	210	0.0095	41.1	0.18	5537	3081	0.5729
Montour	Pennsylvania	42093	18240	595	596	0.0326	26.3	0.04	29589	16601	0.132
Washington	Vermont	50023	58140	23	26	0.0004	5.3	N/A	82787	46276	0.082
Wayne	North Carolina	37191	123247	219	N/A	0.0018	19.1	0.08	>100000	>100000	0.0042
Kerr	Texas	48265	52405	120	N/A	0.0023	17.6	0.16	>100000	>100000	0.0124
Kerr	Texas	46124	8424	1	0	0.0002	1.5	N/A	799	449	1.7714
San Luis Obispo	California	6079	284010	516	534	0.0018	45.8	0.08	21724	13377	0.1488
Manistee	Michigan	26101	24528	31	N/A	0.0013	7.5	N/A	>100000	>100000	0.0053
Fulton	Arkansas	5049	12269	1	0	0.0001	0.5	N/A	6232	3478	0.4052
Woodbury	Iowa	19193	102538	955	961	0.0093	8.8	0.01	59725	35419	0.0427
Woodbury	Iowa	20100	1560	1	0	0.0007	0	N/A	76	44	34.5054
Marshall	Tennessee	47117	33683	3	N/A	0.0001	7.1	N/A	>100000	>100000	0.001
Saginaw	Michigan	26145	190800	2567	2578	0.0135	96.3	0.04	14468	7761	0.1633
Rooks	Kansas	20163	5013	1	0	0.0002	0.4	N/A	257	144	17.0783
Howard	Nebraska	31093	6468	1	0	0.0002	5.2	N/A	1270	713	3.5106
Cass	Iowa	19029	12929	12	10	0.0009	19.7	N/A	41358	23213	0.065
Gordon	Georgia	13129	57685	115	118	0.002	16	0.13	32256	18996	0.0521
Beaufort	North Carolina	37013	47079	18	N/A	0.0004	0.9	N/A	>100000	>100000	0.0036
Phelps	Missouri	29161	44732	33	35	0.0007	25.6	N/A	95959	53706	0.0593
Stevens	Washington	53065	45260	21	N/A	0.0005	15.8	N/A	>100000	>100000	0.0223
Oneida	Idaho	16071	4488	1	0	0.0002	2.4	N/A	287	163	28.739
Kings	California	6031	151366	349	358	0.0023	70.9	0.23	40325	28762	0.0656
Newberry	South Carolina	45071	38520	30	30	0.0008	44.9	N/A	80205	41058	0.0396
Lee	Virginia	51105	23541	3	N/A	0.0001	8.4	N/A	>100000	>100000	0.0043
Estill	Kentucky	21065	14198	37	37	0.0026	31.6	N/A	42585	23742	0.0781
Wilkin	Minnesota	27167	6254	1	0	0.0002	0	N/A	269	151	9.3533
Brown	Nebraska	31017	2973	1	0	0.0004	0.1	N/A	130	73	24.5462
Arkansas	Arkansas	5001	17769	6	N/A	0.0004	0.2	N/A	>100000	70522	0.0322
Logan	Illinois	17107	28925	1	0	0	0.1	N/A	4510	2466	0.2142
St. Clair	Illinois	17163	261059	1101	1119	0.0042	16.5	0.02	9792	4952	0.114
Potter	South Dakota	46107	2207	1	0	0.0005	0.1	N/A	128	72	13.2446
Fannin	Georgia	13111	25964	9	N/A	0.0003	11	N/A	>100000	98315	0.0137
Roseau	Minnesota	27135	15150	2	1	0.0002	0.7	N/A	13976	7817	0.2617
Miller	Georgia	13201	5686	10	N/A	0.0018	15.9	N/A	>100000	>100000	0.0019
Gaston	North Carolina	37071	222846	322	N/A	0.0014	57.6	0.2	>100000	77968	0.0055
McKean	Pennsylvania	42083	40968	32	33	0.0008	9.5	N/A	63025	35032	0.0651
Montague	Texas	48337	19596	13	14	0.0007	9.5	N/A	78337	45704	0.0174
Bolivar	Mississippi	28011	31333	11	N/A	0.0004	13.2	N/A	>100000	94245	0.0135
Tishomingo	Mississippi	28141	19454	1	0	0.0001	0.1	N/A	1705	953	1.1861
Santa Barbara	California	6083	446527	1044	1072	0.0023	80.3	0.07	23554	16377	0.129
Marion	Florida	12083	359977	5877	5903	0.0163	84.2	0.01	2452	1376	1.7638
Terrebonne	Louisiana	22109	111021	473	480	0.0043	24.1	0.05	68511	36214	0.0744
Neshoba	Mississippi	28099	29125	1	0	0	0.2	N/A	4462	2310	0.5117
Columbia	Pennsylvania	42037	65456	22	N/A	0.0003	4.7	N/A	>100000	79063	0.0267
DeKalb	Georgia	13089	756558	4325	4382	0.0057	138	0.03	10226	4863	0.2646
Gray	Texas	48179	21895	60	60	0.0027	18	N/A	52513	32799	0.0242
Madison	Missouri	29123	12188	1	0	0.0001	0.4	N/A	1909	1071	2.0523
Washington	Alabama	1129	16378	1	1	0.0001	0.1	N/A	1112	570	1.7669
Osage	Oklahoma	40113	47014	10	N/A	0.0002	12.3	N/A	>100000	>100000	0.0051
Lincoln	Wisconsin	55069	27689	10	N/A	0.0004	13.8	N/A	>100000	>100000	0.006
Izard	Arkansas	5065	13593	2	0	0.0001	2.4	N/A	2387	1331	0.9145
Jackson	Indiana	18071	44111	21	N/A	0.0005	0.7	N/A	>100000	92928	0.014
Windham	Connecticut	9015	117026	143	N/A	0.0012	3.5	0.02	>100000	>100000	0.0099
Geauga	Ohio	39055	94031	780	784	0.0083	60.1	0.08	26934	15007	0.1181
Canadian	Oklahoma	40017	144447	193	N/A	0.0013	35	0.2	>100000	>100000	0.0073
Washington	Ohio	39167	60155	576	580	0.0096	24.6	0.04	4725	2628	0.7375
Glynn	Georgia	13127	85218	501	506	0.0059	57.7	0.11	65484	33924	0.0286
Sauk	Wisconsin	55111	64249	24	N/A	0.0004	10	N/A	>100000	65197	0.0154
Leon	Florida	12073	292502	2561	2583	0.0088	233.2	0.1	7136	3638	0.6518
Wexford	Michigan	26165	33466	104	106	0.0031	20	N/A	72265	40444	0.0285
Kane	Illinois	17089	534216	1485	1521	0.0028	23.6	0.02	21000	13331	0.0591
Pima	Arizona	4019	1039073	4646	4694	0.0045	1316.7	0.25	8837	5807	0.6576
Anchorage	Alaska	2020	291538	2843	2859	0.0098	74.5	0.03	9137	5227	0.6045
Bingham	Idaho	16011	46236	22	N/A	0.0005	1.1	N/A	>100000	79504	0.0509
Parker	Texas	48367	138371	600	608	0.0043	33.6	0.05	23789	13932	0.0963
Sangamon	Illinois	17167	195348	933	947	0.0048	63.6	0.07	28224	15112	0.0532
Vanderburgh	Indiana	18163	180973	1000	1012	0.0055	47.7	0.05	58598	31785	0.0144
Custer	Montana	30017	11586	3	N/A	0.0003	4.8	N/A	>100000	83193	0.0436
Wayne	Tennessee	47181	16558	2	1	0.0001	1.6	N/A	24225	13258	0.0936
Lincoln	North Carolina	37109	83770	21	N/A	0.0003	18.6	N/A	>100000	>100000	0.0019
Allen	Kentucky	21003	21122	2	0	0.0001	1.5	N/A	7088	3959	0.2172
Victoria	Texas	48469	92035	1272	1278	0.0138	99.5	0.08	6341	4332	0.203
Choctaw	Alabama	1023	12841	1	0	0.0001	0.1	N/A	1051	505	2.0674
Creek	Oklahoma	40037	71604	4	N/A	0.0001	0.3	N/A	>100000	>100000	0.0015
Weld	Colorado	8123	314305	202	N/A	0.0006	17.9	0.08	>100000	77765	0.0346
Burnett	Wisconsin	55013	15392	1	0	0.0001	0.6	N/A	1327	742	2.4827
Langlade	Wisconsin	55067	19268	8	N/A	0.0004	5.5	N/A	>100000	>100000	0.0018
Fayette	Alabama	1057	16433	4	N/A	0.0002	5.7	N/A	>100000	>100000	0.0053
Placer	California	6061	393149	1214	1242	0.0031	13.2	0.01	19930	11842	0.1831
Grant	Indiana	18053	65936	189	192	0.0029	16.5	0.08	80469	44362	0.0144
Atlantic	New Jersey	34001	265429	4488	4501	0.0169	563.5	0.12	4006	2290	0.77
Baker	Florida	12003	28355	2	1	0.0001	0.9	N/A	24318	12967	0.1174
Baker	Florida	20176	177499	3644	3655	0.0205	64.8	0.02	3157	1799	1.2062
Monroe	Wisconsin	55081	46051	18	N/A	0.0004	16.1	N/A	>100000	>100000	0.006
Hale	Texas	48189	33830	105	106	0.0031	6.4	0.06	63075	46328	0.0287
Hale	Texas	27100	8276	1	0	0.0001	4.1	N/A	726	411	1.9325
Oktibbeha	Mississippi	28105	49599	63	N/A	0.0013	30.8	N/A	>100000	52326	0.0396
Somerset	Maine	23025	50592	91	N/A	0.0018	22.2	0.22	>100000	62441	0.0524
McDonough	Illinois	17109	29954	5	N/A	0.0002	6.3	N/A	>100000	>100000	0.0037
Chatham	North Carolina	37037	73139	3	N/A	0	3.9	N/A	>100000	>100000	0.0001
Harnett	North Carolina	37085	134214	68	N/A	0.0005	18.3	N/A	>100000	>100000	0.003
Maricopa	Arizona	4013	4410824	32476	32591	0.0074	21751.2	0.5	1353	854	4.5953
Maricopa	Arizona	54038	180454	1932	1944	0.0107	52.9	0.03	18050	9798	0.4345
Washington	Oklahoma	40147	51843	100	N/A	0.0019	15.4	0.14	>100000	93338	0.0182
Noble	Oklahoma	40103	11289	2	1	0.0002	7.9	N/A	3355	1885	0.456
Williamson	Illinois	17199	67056	283	287	0.0042	7.2	0.03	51580	28532	0.0232
Kimble	Texas	48267	4362	1	0	0.0003	8.5	N/A	694	433	1.8489
Logan	Colorado	8075	21527	28	28	0.0013	11	N/A	25523	15066	0.148
Madison	Texas	48313	14422	1	0	0.0001	0.3	N/A	1355	774	1.0686
Copiah	Mississippi	28029	28543	7	N/A	0.0002	13.1	N/A	>100000	99681	0.0199
Charleston	South Carolina	45019	405905	8024	8055	0.0198	569.5	0.07	10473	5389	0.3121
Hardin	Iowa	19083	16868	11	11	0.0006	14.3	N/A	78751	44413	0.0348
Waseca	Minnesota	27161	18691	8	N/A	0.0004	7.9	N/A	>100000	76835	0.0276
Schuyler	New York	36097	17912	1	0	0.0001	0.3	N/A	1625	907	1.4895
Jackson	West Virginia	54035	28706	5	N/A	0.0002	7.7	N/A	>100000	>100000	0.0177
Belmont	Ohio	39013	67505	214	218	0.0032	16.9	0.08	87778	48208	0.0215
Lavaca	Texas	48285	20110	9	N/A	0.0004	13.5	N/A	>100000	>100000	0.0018
Cass	Indiana	18017	37955	6	N/A	0.0002	9.5	N/A	>100000	>100000	0.0006
Clark	Ohio	39023	134585	2103	2112	0.0156	60.1	0.03	15639	8531	0.123
Salt Lake	Utah	49035	1152633	1881	1943	0.0016	112.3	0.06	22720	13708	0.1969
Laurens	Georgia	13175	47325	302	304	0.0064	15.7	0.05	82486	40498	0.0155
Platte	Missouri	29165	102985	24	N/A	0.0002	21.6	N/A	>100000	>100000	0.0049
Bath	Virginia	51017	4292	1	0	0.0003	0.1	N/A	246	135	17.6763
Randolph	Illinois	17157	32105	8	N/A	0.0002	25	N/A	>100000	>100000	0.0033
Natrona	Wyoming	56025	79115	167	172	0.0021	9.1	0.06	22543	12962	0.2851
Prince George's	Maryland	24033	909307	1759	1803	0.0019	628.9	0.3	34170	16353	0.0865
Rockcastle	Kentucky	21203	16750	98	99	0.0059	31.9	N/A	16002	8913	0.1753
Morgan	Georgia	13211	18853	19	N/A	0.001	4	N/A	>100000	>100000	0.0038
Yazoo	Mississippi	28163	28248	2	N/A	0.0001	1.6	N/A	>100000	>100000	0.0016
Yazoo	Mississippi	48290	86323	7	N/A	0.0001	6.2	N/A	>100000	>100000	0.005
Cass	Texas	48067	30119	12	N/A	0.0004	4.6	N/A	>100000	84606	0.0139
Allegheny	Pennsylvania	42003	1218452	9508	9586	0.0078	235.4	0.03	5040	2698	0.8639
West Feliciana	Louisiana	22125	15460	2	N/A	0.0001	1.6	N/A	>100000	>100000	0.0036
San Diego	California	6073	3343364	14715	14910	0.0044	2809.5	0.17	3486	2261	0.9734
Gibson	Indiana	18051	33452	8	N/A	0.0003	1.8	N/A	>100000	>100000	0.001
Valley	Nebraska	31175	4190	4	2	0.0009	8.2	N/A	42419	23857	0.0608
Jackson	Minnesota	27063	9911	3	3	0.0003	3.2	N/A	12750	7194	0.2698
Fajardo	Puerto Rico	72053	29699	2	2	0.0001	0.3	N/A	34540	9651	0.3133
Yankton	South Dakota	46135	22868	63	64	0.0028	10.7	N/A	66682	37601	0.0252
Polk	Florida	12105	708009	7261	7326	0.0103	111.1	0.02	1787	1039	2.3384
Hickman	Tennessee	47081	25062	83	83	0.0033	64.5	0.56	48956	26998	0.0462
Muscogee	Georgia	13215	194160	2217	2230	0.0114	234.5	0.1	10288	4976	0.1292
Wells	North Dakota	38103	3957	3	1	0.0008	2.1	N/A	305	170	7.1737
Jasper	Texas	48241	35872	2	N/A	0.0001	3.2	N/A	>100000	>100000	0.0055
Marshall	South Dakota	46091	5112	2	1	0.0004	7.6	N/A	2898	1697	0.5542
Jackson	Oregon	41029	219563	536	N/A	0.0024	39.1	0.08	>100000	67508	0.0485
Oceana	Michigan	26127	26625	1	0	0.0001	0	N/A	4605	2729	0.584
Huron	Ohio	39077	58504	145	148	0.0025	14.1	0.1	54851	31271	0.0339
Tazewell	Illinois	17179	132328	79	N/A	0.0006	23.6	0.26	>100000	>100000	0.0018
Prowers	Colorado	8099	12164	1	0	0.0001	3.5	N/A	1099	734	2.3158
Morton	Kansas	20129	2667	1	0	0.0004	0.7	N/A	131	81	14.1701
Jackson	Texas	48239	14874	1	1	0.0001	0.1	N/A	913	581	1.3649
McLennan	Texas	48309	254607	1315	1333	0.0052	5	0	5187	3075	0.4619
Lincoln	Maine	23015	34342	75	76	0.0022	23.1	N/A	27649	15422	0.2127
Jefferson	Indiana	18077	32208	8	N/A	0.0002	0.2	N/A	>100000	>100000	0.0051
Harvey	Kansas	20079	34210	25	N/A	0.0007	1	N/A	>100000	86870	0.0248
Marinette	Wisconsin	55075	40434	97	98	0.0024	34	0.3	20767	11614	0.0864
Franklin	Georgia	13119	23023	10	N/A	0.0004	9.3	N/A	>100000	60171	0.0157
Washington	Idaho	16087	10161	14	N/A	0.0014	17.4	N/A	>100000	>100000	0.0226
Gunnison	Colorado	8051	17246	2	0	0.0001	8	N/A	4155	2403	0.7218
Gunnison	Colorado	21156	31191	18	18	0.0006	14.9	N/A	78207	43740	0.0398
Rock	Nebraska	31149	1360	2	1	0.0017	7.2	N/A	1731	968	1.4988
Avoyelles	Louisiana	22009	40462	5	N/A	0.0001	9.6	N/A	>100000	>100000	0.005
Mackinac	Michigan	26097	10787	12	11	0.0011	0.1	N/A	51838	28714	0.0666
Churchill	Nevada	32001	24440	6	N/A	0.0002	8.3	N/A	>100000	82732	0.0687
Harlan	Kentucky	21095	26409	635	636	0.024	44.4	0.07	5993	3320	0.4063
Lauderdale	Tennessee	47097	25825	10	N/A	0.0004	8.5	N/A	>100000	>100000	0.0021
Middlesex	Connecticut	9007	162682	145	N/A	0.0009	21.2	0.14	>100000	>100000	0.0136
Winneshiek	Iowa	19191	20029	7	N/A	0.0004	22	N/A	>100000	>100000	0.0059
Johnson	Tennessee	47091	17778	3	1	0.0002	3.1	N/A	12002	6673	0.184
Gwinnett	Georgia	13135	927781	2947	2993	0.0032	776.7	0.23	12184	6736	0.119
Hampshire	Massachusetts	25015	161355	240	250	0.0015	18.6	0.08	61337	34729	0.0458
Laclede	Missouri	29105	35713	21	N/A	0.0006	25.9	N/A	>100000	56179	0.0272
Adams	Ohio	39001	27724	150	151	0.0054	14.7	0.09	6583	3669	0.2802
Otsego	New York	36077	59748	471	474	0.0079	25.3	0.06	30074	16860	0.0969
Otsego	New York	39102	179146	1171	1182	0.0065	89	0.08	10416	5817	0.3019
Escambia	Florida	12033	315534	4412	4436	0.014	251.9	0.06	9127	4781	0.5002
Coahoma	Mississippi	28027	22628	52	53	0.0023	42.3	N/A	38245	16450	0.0995
Warren	New Jersey	34041	105779	456	462	0.0043	17.1	0.04	41166	23465	0.1061
Kane	Utah	49025	7709	8	N/A	0.0011	15	N/A	>100000	>100000	0.0251
Benton	Arkansas	5007	272608	464	481	0.0017	33.1	0.07	22078	13212	0.18
Lawrence	Mississippi	28077	12455	5	N/A	0.0004	10.2	N/A	>100000	53988	0.036
Cowley	Kansas	20035	35218	8	N/A	0.0002	22	N/A	>100000	>100000	0.0033
Clay	Kansas	20027	7997	1	0	0.0002	0.9	N/A	602	337	5.5979
Mercer	Pennsylvania	42085	110683	264	270	0.0024	33.6	0.12	40751	22305	0.1018
Lee	Iowa	19111	34055	6	N/A	0.0002	3.9	N/A	>100000	>100000	0.0109
Hood	Texas	48221	60537	288	292	0.0048	27.3	0.1	55410	32546	0.0244
Walthall	Mississippi	28147	14465	1	0	0.0001	1.3	N/A	1969	944	1.3248
Karnes	Texas	48255	15650	6	N/A	0.0004	15	N/A	>100000	82393	0.0096
Lafayette	Missouri	29107	32598	50	51	0.0015	27	N/A	94216	52593	0.0521
Wright	Iowa	19197	12690	2	1	0.0002	1.2	N/A	10633	6238	0.2633
Spokane	Washington	53063	514631	1853	1884	0.0036	178.7	0.09	30149	17113	0.1867
Tipton	Tennessee	47167	61581	109	112	0.0018	38.3	0.3	79133	41533	0.0485
Gillespie	Texas	48171	26804	17	N/A	0.0006	15.6	N/A	>100000	>100000	0.0024
Spalding	Georgia	13255	66100	524	528	0.0079	123.1	0.21	4872	2433	0.3583
Green	Kentucky	21087	11049	3	N/A	0.0003	1.6	N/A	>100000	>100000	0.0066
New Castle	Delaware	10003	559335	6014	6047	0.0108	776.8	0.12	9364	4957	0.2998
St. Francis	Arkansas	5123	25439	25	N/A	0.001	10.9	N/A	>100000	>100000	0.0101
Obion	Tennessee	47131	30267	200	202	0.0066	2.6	0.01	76438	41586	0.0301
Attala	Mississippi	28007	18365	6	5	0.0003	19.4	N/A	66130	31713	0.0416
Ward	North Dakota	38101	67744	638	642	0.0094	60.4	0.09	4872	2739	0.653
Jack	Texas	48237	8843	1	0	0.0002	8.3	N/A	1448	858	0.9275
LaSalle	Illinois	17099	109430	90	N/A	0.0008	22	0.22	>100000	>100000	0.0031
LaSalle	Illinois	51186	40003	4	N/A	0.0001	9.2	N/A	>100000	>100000	0.0033
Lincoln	Wyoming	56023	19434	2	0	0.0001	4.9	N/A	7468	4231	0.8827
Fredericksburg	Virginia	51630	29144	613	614	0.021	105	0.16	2143	1141	1.4615
Laramie	Wyoming	56021	98976	753	759	0.0076	23.2	0.03	15313	9018	0.3614
Burke	North Carolina	37023	90382	136	141	0.0015	0.3	0	71365	39850	0.0172
Baraga	Michigan	26013	8320	2	1	0.0003	2.2	N/A	9528	5171	0.1999
Taylor	Wisconsin	55119	20412	21	N/A	0.001	31.1	N/A	>100000	>100000	0.0065
Campbell	Tennessee	47013	39583	129	131	0.0033	21.5	0.15	44881	25037	0.0488
Jefferson	Kansas	20087	18975	2	1	0.0001	1.1	N/A	80011	44906	0.0259
Emmons	North Dakota	38029	3295	1	0	0.0003	1.2	N/A	132	74	22.2783
Beckham	Oklahoma	40009	21709	3	N/A	0.0001	4.5	N/A	>100000	>100000	0.0049
Suffolk	New York	36103	1481093	8995	9072	0.0061	1181.1	0.12	3218	1899	0.603
Bay	Michigan	26017	103922	1128	1134	0.0108	88.3	0.08	5172	2925	0.458
Clermont	Ohio	39025	205466	1022	1034	0.005	11.7	0.01	15716	8767	0.1176
Winnebago	Illinois	17201	284081	1101	1119	0.0039	16.4	0.02	34631	19404	0.0461
Otero	Colorado	8089	18432	4	N/A	0.0002	2.8	N/A	>100000	>100000	0.0271
Cheyenne	Nebraska	31033	9310	1	0	0.0002	0.5	N/A	1750	1002	1.7278
Walton	Georgia	13297	93503	445	450	0.0048	2.3	0.01	11069	5861	0.1437
Indiana	Pennsylvania	42063	84501	293	297	0.0035	33.6	0.12	44021	24375	0.0692
Nez Perce	Idaho	16069	40408	71	N/A	0.0018	15.2	N/A	>100000	78771	0.0408
Fleming	Kentucky	21069	14432	16	N/A	0.0011	29.1	N/A	>100000	>100000	0.0086
Wallowa	Oregon	41063	7081	1	0	0.0002	3.1	N/A	603	340	9.8799
Cleveland	North Carolina	37045	97645	134	140	0.0014	7.6	0.06	78760	41131	0.0167
Washington	Wisconsin	55131	135693	322	329	0.0024	5.4	0.02	80115	44992	0.0338
Emanuel	Georgia	13107	22612	38	N/A	0.0017	11.6	N/A	>100000	>100000	0.0056
Jasper	Georgia	13159	14040	1	0	0.0001	0.5	N/A	1154	605	0.9982
Scioto	Ohio	39145	75502	408	413	0.0054	4.4	0.01	19389	10734	0.1668
Monroe	Pennsylvania	42089	169507	1021	1031	0.006	85.3	0.08	8092	4558	0.5159
Carson City	Nevada	32510	55414	178	181	0.0032	49.7	0.24	22641	14025	0.2877
DeKalb	Alabama	1049	71385	114	117	0.0016	73.9	0.49	30458	17988	0.0935
Lauderdale	Alabama	1077	92387	849	855	0.0092	1.9	0	23127	12528	0.1352
Morris	New Jersey	34027	494228	7300	7328	0.0148	886.8	0.11	4900	2891	0.5908
Bossier	Louisiana	22015	127185	799	807	0.0063	179.5	0.2	9493	4991	0.4517
Davis	Utah	49011	351713	247	N/A	0.0007	37.4	0.16	>100000	>100000	0.0238
Lehigh	Pennsylvania	42077	368100	3294	3318	0.0089	70.6	0.02	17971	10845	0.1912
Polk	Georgia	13233	42470	6	N/A	0.0002	8.8	N/A	>100000	>100000	0.003
Texas	Missouri	29215	25571	3	N/A	0.0001	7	N/A	>100000	>100000	0.001
St. Lucie	Florida	12111	321128	2551	2573	0.0079	295.1	0.11	10481	5866	0.4467
Ventura	California	6111	850967	3214	3257	0.0038	283.1	0.08	14927	10247	0.2038
San Juan	Utah	49037	15449	1	0	0.0001	0.3	N/A	1701	970	2.9789
Hendricks	Indiana	18063	167009	1539	1549	0.0092	6.1	0	10928	6024	0.141
Wichita	Texas	48485	132064	1194	1203	0.009	41.7	0.03	6993	4068	0.4799
Lares	Puerto Rico	72081	24484	1	1	0	0.2	N/A	1353	328	7.7334
Comanche	Texas	48093	13534	2	1	0.0002	1.6	N/A	2964	1876	0.8017
Livingston	Missouri	29117	15146	3	N/A	0.0002	1.1	N/A	>100000	>100000	0.0053
Caledonia	Vermont	50005	30301	34	35	0.0011	24.1	N/A	80478	44933	0.0584
Washington	Missouri	29221	24943	160	161	0.0064	71.4	0.36	9163	5077	0.426
Barren	Kentucky	21009	44175	622	625	0.0141	61.9	0.09	6550	3636	0.2381
Polk	Oregon	41053	85233	4	N/A	0	2	N/A	>100000	>100000	0.0067
Otter Tail	Minnesota	27111	58812	22	N/A	0.0004	1.8	N/A	>100000	>100000	0.0081
Howell	Missouri	29091	40076	28	N/A	0.0007	7	N/A	>100000	92932	0.0164
Butler	Alabama	1013	19680	12	N/A	0.0006	5.3	N/A	>100000	>100000	0.013
Hillsdale	Michigan	26059	45748	122	124	0.0027	7.5	0.06	22817	12781	0.1165
Whitley	Indiana	18183	34074	3	N/A	0.0001	0.2	N/A	>100000	>100000	0.0003
Perry	Mississippi	28111	11931	2	N/A	0.0002	2	N/A	>100000	>100000	0.0098
Dukes	Massachusetts	25007	17352	2	1	0.0001	5.9	N/A	25488	14168	0.096
Sheridan	Montana	30091	3424	1	0	0.0003	1.7	N/A	204	115	33.9568
Salem	Virginia	51775	25643	1256	1257	0.049	136.9	0.1	1950	1070	1.039
Cowlitz	Washington	53015	108987	209	214	0.0019	32	0.14	60479	34933	0.0738
Murray	Georgia	13213	39921	3	N/A	0.0001	6	N/A	>100000	>100000	0.0003
Nash	North Carolina	37127	94016	487	493	0.0052	15.5	0.03	86537	42658	0.0104
Dauphin	Pennsylvania	42043	277097	1649	1669	0.006	111.8	0.07	14134	7652	0.3606
Broomfield	Colorado	8014	69267	435	439	0.0063	2.7	0.01	16400	9668	0.3106
Sandusky	Ohio	39143	58799	214	217	0.0036	18.8	0.09	84598	48540	0.0212
Tulare	California	6107	465860	2281	2309	0.0049	93.4	0.04	25596	19904	0.097
Montezuma	Colorado	8083	26158	5	N/A	0.0002	1.1	N/A	>100000	94879	0.0328
Piatt	Illinois	17147	16396	1	0	0.0001	1.7	N/A	1245	694	0.7703
Lampasas	Texas	48281	21229	9	N/A	0.0004	12.7	N/A	>100000	>100000	0.0098
Pottawattamie	Iowa	19155	93533	479	484	0.0051	47	0.09	9442	5402	0.2816
Gentry	Missouri	29075	6628	1	0	0.0002	0.5	N/A	495	277	6.8091
Maverick	Texas	48323	58485	112	N/A	0.0019	11.4	0.1	>100000	>100000	0.0079
McDuffie	Georgia	13189	21531	3	N/A	0.0001	0.7	N/A	>100000	>100000	0.0038
Pulaski	Indiana	18131	12469	2	0	0.0002	1.1	N/A	93625	52591	0.0072
Wagoner	Oklahoma	40145	80110	14	N/A	0.0002	17.5	N/A	>100000	>100000	0.0025
Gem	Idaho	16045	17634	2	0	0.0001	0.9	N/A	2533	1462	2.193
Knox	Maine	23013	39771	265	267	0.0067	71.2	0.24	14353	8009	0.3655
Jasper	South Carolina	45053	28971	11	N/A	0.0004	8.4	N/A	>100000	>100000	0.0024
Stephens	Texas	48429	9433	2	0	0.0002	3.2	N/A	2492	1532	0.5335
Le Flore	Oklahoma	40079	49980	10	N/A	0.0002	2	N/A	>100000	99994	0.0086
San Augustine	Texas	48405	8232	1	0	0.0002	3.2	N/A	900	475	3.707
Bernalillo	New Mexico	35001	678701	2942	2993	0.0043	19.1	0.01	14614	10323	0.3428
Washington	Rhode Island	44009	126179	963	970	0.0076	31	0.03	13424	7542	0.7496
Cerro Gordo	Iowa	19033	42647	651	653	0.0153	20.6	0.03	17295	9761	0.1551
Edmunds	South Dakota	46045	3875	7	5	0.0017	6.5	N/A	16404	9196	0.1564
Gloucester	Virginia	51073	37349	5	N/A	0.0001	9.2	N/A	>100000	>100000	0.0087
Harris	Texas	48201	4698619	27032	27257	0.0058	6930.5	0.23	1652	1047	1.3727
Greene	Pennsylvania	42059	36506	38	N/A	0.001	20.4	N/A	>100000	98964	0.0243
Madison	New York	36053	70795	149	N/A	0.0021	16.8	0.11	>100000	90796	0.0114
Hopkins	Kentucky	21107	45068	1306	1309	0.029	102	0.08	2891	1581	0.5564
Twin Falls	Idaho	16083	86081	171	176	0.002	34.2	0.22	82356	49417	0.0646
Chester	Pennsylvania	42029	522046	2160	2190	0.0041	3.2	0	7278	4108	0.6335
Fayette	Illinois	17051	21416	4	N/A	0.0002	14.6	N/A	>100000	>100000	0.0013
Union	Pennsylvania	42119	44785	222	N/A	0.005	20	0.09	>100000	65828	0.0359
Garland	Arkansas	5051	99154	287	293	0.0029	43.5	0.16	49080	27078	0.0722
Burleigh	North Dakota	38015	95273	492	498	0.0052	1	0	15170	8453	0.2166
Rockwall	Texas	48397	100657	373	379	0.0037	32	0.08	21035	12394	0.0647
Fairbanks North Star	Alaska	2090	98971	293	300	0.003	1.4	0	15913	9019	0.3335
La Plata	Colorado	8067	56310	56	58	0.001	2.7	N/A	67250	39581	0.0704
Lancaster	South Carolina	45057	95380	393	399	0.0041	49.6	0.12	16625	8734	0.1713
Marion	Kentucky	21155	19404	136	137	0.007	37.2	0.24	60268	33069	0.0355
Garrett	Maryland	24023	29163	21	21	0.0007	10	N/A	42578	23698	0.0494
Warren	Mississippi	28149	46176	55	N/A	0.0012	13.5	N/A	>100000	94360	0.0135
Scotland	North Carolina	37165	34810	97	98	0.0028	28.5	0.26	30296	14804	0.0489
Santa Rosa	Florida	12113	179349	438	450	0.0024	30.4	0.07	67088	37368	0.058
Douglas	Wisconsin	55031	43208	6	N/A	0.0001	9.3	N/A	>100000	>100000	0.0106
Hockley	Texas	48219	22980	4	N/A	0.0002	10	N/A	>100000	>100000	0.0088
Hockley	Texas	53004	201876	446	458	0.0022	45	0.1	28887	17743	0.0682
Pointe Coupee	Louisiana	22077	21940	4	N/A	0.0002	2.6	N/A	>100000	>100000	0.0081
Franklin	Pennsylvania	42055	154835	320	328	0.0021	58.9	0.17	68286	38384	0.0504
Chambers	Alabama	1017	33615	2	N/A	0.0001	1	N/A	>100000	>100000	0.0019
Cheatham	Tennessee	47021	40439	2	N/A	0.0001	1.2	N/A	>100000	>100000	0.0005
Kershaw	South Carolina	45055	65592	166	N/A	0.0025	38.9	0.21	>100000	70054	0.0248
Allegan	Michigan	26005	117327	18	21	0.0002	2.3	N/A	63691	36408	0.0301
Nodaway	Missouri	29147	22304	1	0	0.0001	0.4	N/A	2144	1188	2.3683
Bastrop	Texas	48021	86976	10	N/A	0.0001	10.4	N/A	>100000	>100000	0.0014
Livingston	Michigan	26093	191224	96	N/A	0.0005	1.5	N/A	>100000	>100000	0.0017
Richmond	Virginia	51760	228783	3820	3836	0.0167	282.6	0.08	5861	2827	0.6799
Grant	West Virginia	54023	11626	5	N/A	0.0004	4.8	N/A	>100000	70266	0.037
Warren	New York	36113	64265	172	N/A	0.0027	33.6	0.18	>100000	81318	0.0159
Scott	Kentucky	21209	56031	148	151	0.0026	1.5	0.01	28846	16016	0.0977
Monroe	Michigan	26115	150439	561	569	0.0037	26.6	0.05	53006	29650	0.0264
Fayette	West Virginia	54019	43018	23	N/A	0.0005	22.4	N/A	>100000	>100000	0.0083
Collingsworth	Texas	48087	2962	1	0	0.0005	5.5	N/A	336	214	3.7275
McMinn	Tennessee	47107	53285	65	N/A	0.0012	36.8	0.44	>100000	>100000	0.0045
Clearfield	Pennsylvania	42033	79388	464	469	0.0058	71.3	0.17	18837	10493	0.2312
Duval	Florida	12031	950180	15326	15385	0.0161	21.6	0	3111	1618	1.5815
Summers	West Virginia	54089	12760	2	1	0.0002	3	N/A	11585	6378	0.3896
Genesee	Michigan	26049	406892	6739	6764	0.0166	377.6	0.06	8221	4300	0.3238
Henry	Illinois	17073	49090	30	N/A	0.0006	1	N/A	>100000	>100000	0.0019
Jay	Indiana	18075	20764	15	N/A	0.0007	8.6	N/A	>100000	67923	0.009
Oxford	Maine	23017	57618	58	N/A	0.001	3.4	N/A	>100000	69975	0.0657
Lee	Florida	12071	754610	3189	3243	0.0042	82.2	0.03	18253	10834	0.2175
Lauderdale	Mississippi	28075	75317	716	721	0.0095	19.8	0.03	6106	2922	0.6062
Eddy	New Mexico	35015	57900	17	N/A	0.0003	18.8	N/A	>100000	>100000	0.011
Brookings	South Dakota	46011	35232	6	6	0.0002	2.4	N/A	6685	3759	0.2522
Grant	Kentucky	21081	25120	2	2	0.0001	1.4	N/A	37488	21014	0.0722
Lake	Indiana	18089	484411	7531	7557	0.0155	33.1	0	5611	3095	0.2492
Lake	Indiana	48192	8484	2	1	0.0002	2.9	N/A	17624	10357	0.0364
Upshur	West Virginia	54097	24415	15	N/A	0.0006	25.3	N/A	>100000	58646	0.0294
Hillsborough	New Hampshire	33011	415247	982	1011	0.0024	137.8	0.15	31836	18129	0.0401
Pope	Arkansas	5115	64000	21	N/A	0.0003	13.4	N/A	>100000	>100000	0.0096
Ottawa	Ohio	39123	40769	25	N/A	0.0006	11	N/A	>100000	59807	0.0306
Milwaukee	Wisconsin	55079	948201	5626	5666	0.0059	1769.6	0.27	6063	3263	0.6835
Bryan	Oklahoma	40013	47192	33	N/A	0.0007	6.4	N/A	>100000	59946	0.0233
Clearwater	Idaho	16035	8758	1	0	0.0002	0.8	N/A	985	557	8.3725
Runnels	Texas	48399	10234	2	N/A	0.0002	0.6	N/A	>100000	68498	0.0229
Siskiyou	California	6093	43724	10	N/A	0.0002	5.9	N/A	>100000	>100000	0.0041
Loudoun	Virginia	51107	406850	960	984	0.0024	90.3	0.09	44291	25973	0.0744
Ada	Idaho	16001	469966	2397	2422	0.0051	19.6	0.01	18928	10895	0.3853
Clinton	Ohio	39027	42057	223	225	0.0053	1.3	0.01	17702	9822	0.1051
Pierce	Wisconsin	55093	42555	14	N/A	0.0003	1.4	N/A	>100000	>100000	0.0072
Griggs	North Dakota	38039	2232	2	0	0.0009	6.3	N/A	650	363	4.604
Mercer	Ohio	39107	40958	100	N/A	0.0024	43.2	0.35	>100000	76681	0.0288
Crawford	Arkansas	5033	63406	5	N/A	0.0001	12.2	N/A	>100000	>100000	0.0012
Guernsey	Ohio	39059	39022	162	164	0.0041	4.7	0.03	61035	33906	0.0468
Fort Bend	Texas	48157	787858	3397	3440	0.0043	874.3	0.23	15287	8945	0.1588
Hubbard	Minnesota	27057	21332	18	19	0.0009	7	N/A	42188	23634	0.0607
Catoosa	Georgia	13047	67420	144	N/A	0.0021	38.1	0.23	>100000	>100000	0.0071
Howard	Texas	48227	36459	84	86	0.0023	33.9	0.33	24002	15969	0.0793
Dearborn	Indiana	18029	49568	156	159	0.0032	64.5	0.34	25163	14033	0.0269
Coryell	Texas	48099	74808	3	N/A	0	0.1	N/A	>100000	>100000	0.0006
Modoc	Oregon	6049	8777	2	1	0.0002	3	N/A	25980	15344	0.2135
Cedar	Missouri	29039	14165	7	N/A	0.0005	5.8	N/A	>100000	79425	0.0192
Portage	Ohio	39133	162927	342	351	0.0021	1.5	0	99770	55041	0.0189
Barry	Michigan	26015	61157	156	159	0.0026	56.1	N/A	13250	7450	0.144
Traill	North Dakota	38097	8037	1	0	0.0002	0.9	N/A	739	416	4.096
Mineral	West Virginia	54057	26940	6	N/A	0.0002	0.1	N/A	>100000	>100000	0.007
De Witt	Illinois	17039	15769	5	N/A	0.0003	6.7	N/A	>100000	>100000	0.0061
Lafayette	Wisconsin	55065	16665	2	0	0.0001	3.6	N/A	2007	1133	0.8846
Jefferson Davis	Mississippi	28065	11234	3	N/A	0.0003	0.2	N/A	>100000	73231	0.0266
Richland	Wisconsin	55103	17377	11	N/A	0.0007	9.4	N/A	>100000	>100000	0.0016
Stevens	Minnesota	27149	9753	1	0	0.0001	0.1	N/A	807	461	3.07
Cannon	Tennessee	47015	14462	2	0	0.0001	2.3	N/A	6511	3634	0.3374
Washington	Minnesota	27163	259200	193	N/A	0.0007	28.3	0.16	>100000	94755	0.0151
Summit	Colorado	8117	31007	8	N/A	0.0003	9.1	N/A	>100000	>100000	0.0065
Morrison	Minnesota	27097	33169	2	2	0.0001	0.9	N/A	34778	19425	0.073
Mayes	Oklahoma	40097	41107	4	N/A	0.0001	2.9	N/A	>100000	>100000	0.0052
Lane	Oregon	41039	379611	577	601	0.0015	18.4	0.03	43281	25032	0.1661
Iron	Utah	49021	52775	27	29	0.0005	1	N/A	77723	44849	0.0808
Norton	Kansas	20137	5430	2	0	0.0003	9.6	N/A	2074	1166	1.0018
Bureau	Illinois	17011	32993	15	N/A	0.0005	27.5	N/A	>100000	>100000	0.0016
Tehama	California	6103	63916	53	55	0.0008	23.4	N/A	71027	44431	0.0468
Josephine	Oregon	41033	87393	96	101	0.0011	7.9	N/A	59228	34019	0.1403
Bond	Illinois	17005	16630	3	N/A	0.0002	11.9	N/A	>100000	>100000	0.0015
Cass	Missouri	29037	104954	409	N/A	0.0039	66.4	0.15	>100000	76553	0.0437
Loudon	Tennessee	47105	53054	246	249	0.0046	32.9	0.13	85534	49244	0.0311
Adams	Indiana	18001	35636	37	38	0.001	19.3	N/A	31539	17854	0.0331
Jackson	Alabama	1071	51736	178	181	0.0034	30.5	0.16	38972	21648	0.076
St. Charles	Missouri	29183	399182	1478	1505	0.0037	179	0.11	10137	5620	0.2744
Montgomery	Virginia	51121	98984	228	234	0.0023	36.1	0.17	69903	39052	0.0472
Georgetown	South Carolina	45043	62249	152	N/A	0.0024	12	0.08	>100000	>100000	0.0137
Madison	Alabama	1089	366519	4500	4526	0.0123	155.5	0.03	6643	3445	0.5016
Escambia	Alabama	1053	36748	138	139	0.0037	24.2	0.16	75025	37487	0.0488
Greene	Alabama	1063	8233	1	0	0.0001	0.1	N/A	455	194	5.9032
Sevier	Tennessee	47155	97892	945	952	0.0096	79.7	0.09	8660	4930	0.2479
Sevier	Tennessee	8042	48021	12	N/A	0.0002	11.9	N/A	>100000	80620	0.0236
Douglas	Nebraska	31055	566880	2788	2825	0.0049	31.3	0.01	9615	5435	0.2734
Jackson	Louisiana	22049	15902	3	N/A	0.0002	3.9	N/A	>100000	>100000	0.0026
Arecibo	Puerto Rico	72013	82113	2	3	0	1.1	N/A	20754	10738	0.1851
Hemphill	Texas	48211	3825	1	0	0.0003	0.5	N/A	407	266	5.123
Luna	New Mexico	35029	23963	4	N/A	0.0002	4.5	N/A	>100000	>100000	0.0136
Carbon	Utah	49007	20269	21	21	0.001	2.6	N/A	47399	27931	0.0966
Trinity	California	6105	12535	1	0	0.0001	1.9	N/A	650	373	3.8398
Calcasieu	Louisiana	22019	203111	2168	2182	0.0107	11.8	0.01	14990	7700	0.1765
Grafton	New Hampshire	33009	89786	107	N/A	0.0012	20.9	N/A	>100000	63792	0.0214
Republic	Kansas	20157	4664	19	18	0.0041	22.2	N/A	6325	3539	0.3283
Yakima	Washington	53077	251446	1241	1255	0.0049	154.6	0.12	27538	19553	0.1677
Holmes	Florida	12059	19477	2	N/A	0.0001	1.9	N/A	>100000	75362	0.0226
Van Buren	Arkansas	5141	16603	2	0	0.0001	1.3	N/A	4709	2646	0.4583
Denton	Texas	48121	859064	4553	4609	0.0053	107.9	0.02	5038	2965	0.5303
Reno	Kansas	20155	62342	406	409	0.0065	10.1	0.02	27201	15589	0.0747
Lincoln	Tennessee	47103	34117	4	N/A	0.0001	1.3	N/A	>100000	>100000	0.0029
Walton	Florida	12131	71375	40	N/A	0.0006	10.7	N/A	>100000	61050	0.0327
Jackson	Oklahoma	40065	24949	274	275	0.011	21.5	0.08	19940	12047	0.0997
Deaf Smith	Texas	48117	18760	11	10	0.0006	21.1	N/A	69192	56486	0.0133
Davison	South Dakota	46035	19790	37	37	0.0019	25.5	N/A	26307	14778	0.1148
Muhlenberg	Kentucky	21177	30774	4	N/A	0.0001	0.9	N/A	>100000	>100000	0.0071
Scott	Iowa	19163	173283	973	985	0.0056	25.8	0.03	7078	3946	0.6024
Utah	Utah	49049	622213	611	646	0.001	33.3	0.06	71816	42095	0.0795
Wayne	Iowa	19185	6401	4	2	0.0006	14.8	N/A	95748	53502	0.0319
Dawson	Texas	48115	12619	2	0	0.0001	0.7	N/A	10330	7509	0.1108
Pawnee	Oklahoma	40117	16390	1	0	0.0001	2.5	N/A	2017	1133	0.7569
McCurtain	Oklahoma	40089	32703	25	N/A	0.0008	31.2	N/A	>100000	92212	0.0095
Stephenson	Illinois	17177	44753	21	N/A	0.0005	24.4	N/A	>100000	>100000	0.0062
Howard	Arkansas	5061	13341	10	N/A	0.0008	10.4	N/A	>100000	82848	0.0215
Marion	Mississippi	28091	24715	13	N/A	0.0005	8.5	N/A	>100000	>100000	0.0031
Lincoln	Oregon	41041	49388	90	N/A	0.0018	21.2	0.21	>100000	75871	0.0575
Seward	Nebraska	31159	17318	30	30	0.0017	7.3	N/A	51472	28881	0.0503
Irwin	Georgia	13155	9398	1	0	0.0002	2.5	N/A	1010	515	1.9801
Boyle	Kentucky	21021	30099	166	168	0.0055	34.4	0.23	89662	49111	0.0178
Benzie	Michigan	26019	17753	2	0	0.0001	0	N/A	26989	15132	0.0848
Jerome	Idaho	16053	24015	1	0	0.0001	2.7	N/A	1753	1158	2.7184
Bear Lake	Idaho	16007	6050	2	0	0.0003	2.5	N/A	3164	1789	2.2523
Fulton	Ohio	39051	42276	36	N/A	0.0008	7.1	N/A	>100000	65094	0.0157
Marion	Ohio	39101	65256	714	718	0.0109	19.5	0.03	9563	5247	0.3518
Allen	Indiana	18003	375351	2441	2464	0.0065	240.9	0.09	19736	10877	0.0622
Tyler	West Virginia	54095	8746	1	0	0.0002	0.1	N/A	911	508	5.2189
DeSoto	Mississippi	28033	182001	659	671	0.0036	60.9	0.09	17448	8906	0.2229
Fall River	South Dakota	46047	6758	17	N/A	0.0025	24.9	N/A	>100000	>100000	0.0112
Dare	North Carolina	37055	36501	2	0	0	2.5	N/A	11155	6342	0.0826
San Juan	New Mexico	35045	125043	209	216	0.0017	5.4	0.03	52938	32279	0.1028
Mason	Kentucky	21161	17150	210	211	0.0122	27.2	0.12	3369	1846	0.8258
Missoula	Montana	30063	118791	112	N/A	0.0009	3.7	0.03	>100000	>100000	0.0298
Cuming	Nebraska	31039	8940	1	0	0.0001	0.3	N/A	815	474	3.0469
Barton	Kansas	20009	26111	7	N/A	0.0003	5.3	N/A	>100000	>100000	0.0046
Alger	Michigan	26003	9097	1	0	0.0001	0.3	N/A	884	481	2.427
Hoke	North Carolina	37093	54764	4	N/A	0.0001	6.7	N/A	>100000	>100000	0.0018
Towner	North Dakota	38095	2192	2	0	0.0008	7.5	N/A	2577	1442	1.3291
Litchfield	Connecticut	9005	181111	249	259	0.0014	15.3	0.06	49332	28061	0.047
Smith	Kansas	20183	3603	1	0	0.0004	0.4	N/A	462	259	8.7857
Divide	North Dakota	38023	2283	2	1	0.0009	3	N/A	530	296	8.4716
Swain	North Carolina	37173	14245	17	16	0.0012	16.7	N/A	24519	13912	0.042
Burt	Nebraska	31021	6488	1	0	0.0002	0.2	N/A	563	317	4.5786
Marshall	Kansas	20117	9722	3	N/A	0.0003	6.5	N/A	>100000	>100000	0.0022
Franklin	Maine	23007	29897	187	N/A	0.0062	64	0.29	>100000	56930	0.0893
Logan	Ohio	39091	45358	39	41	0.0009	10	N/A	67984	37800	0.0584
Henderson	Tennessee	47077	27847	28	29	0.001	27.5	N/A	28819	15697	0.0793
Noxubee	Mississippi	28103	10535	12	10	0.0011	7.7	N/A	27249	11884	0.1086
Box Elder	Utah	49003	54950	4	N/A	0.0001	1.8	N/A	>100000	>100000	0.0022
Otero	New Mexico	35035	66781	236	239	0.0035	32.9	0.13	20375	13445	0.2323
Bowie	Texas	48037	94323	1006	1012	0.0107	86.4	0.09	5932	3102	0.4304
Washington	Virginia	51191	54402	107	110	0.002	19.5	N/A	43137	24013	0.0641
New Kent	Virginia	51127	22391	1	1	0.0001	0.1	N/A	1409	756	3.0518
El Paso	Texas	48141	840758	4357	4401	0.0052	428.6	0.09	8803	7580	0.1606
Phillips	Kansas	20147	5317	1	0	0.0002	0.2	N/A	518	292	6.8533
Union	Arkansas	5139	39126	135	137	0.0034	18.1	0.13	20746	10395	0.2263
Geary	Kansas	20061	32594	10	N/A	0.0003	14.4	N/A	>100000	81608	0.0148
Thurston	Washington	53067	286419	606	624	0.0021	11.3	0.02	41382	23795	0.1111
Miami	Indiana	18103	35567	51	N/A	0.0014	8.4	N/A	>100000	94466	0.0069
Breckinridge	Kentucky	21027	20388	5	N/A	0.0002	5.2	N/A	>100000	80586	0.0183
Jefferson	Oregon	41031	24192	2	1	0.0001	12.7	N/A	13612	8266	0.5089
Des Moines	Iowa	19057	39138	35	N/A	0.0009	8	N/A	>100000	>100000	0.0069
Hand	South Dakota	46059	3262	1	0	0.0003	0.9	N/A	210	118	12.3446
Juneau	Wisconsin	55057	26617	3	N/A	0.0001	12.2	N/A	>100000	>100000	0.0021
Sibley	Minnesota	27143	15028	1	0	0.0001	0.2	N/A	1228	710	2.0975
Trigg	Kentucky	21221	14643	86	86	0.0059	107.9	0.77	13074	7143	0.2224
Pine	Minnesota	27115	29483	5	N/A	0.0002	1.5	N/A	>100000	81538	0.0181
Jennings	Indiana	18079	27611	1	1	0	0.2	N/A	1235	692	0.5816
Medina	Texas	48325	50921	12	N/A	0.0002	3.4	N/A	>100000	>100000	0.0047
Ocean	New Jersey	34029	601651	7080	7112	0.0118	1322.6	0.17	5890	3375	0.7124
Washington	Indiana	18175	27943	2	0	0.0001	1	N/A	26606	14847	0.0254
Ohio	Kentucky	21183	24087	3	N/A	0.0001	6.6	N/A	>100000	>100000	0.0036
Nicholas	West Virginia	54067	24842	18	N/A	0.0007	11	N/A	>100000	>100000	0.0159
Cheshire	New Hampshire	33005	76493	45	N/A	0.0006	33	N/A	>100000	67003	0.0132
Westmoreland	Pennsylvania	42129	350611	2034	2057	0.0058	30.8	0.02	33523	18561	0.1114
Kauai	Hawaii	15007	72133	21	N/A	0.0003	15.7	N/A	>100000	>100000	0.0073
Logan	Arkansas	5083	21737	5	N/A	0.0002	9.5	N/A	>100000	>100000	0.0048
Carbon	Wyoming	56007	14971	1	0	0.0001	1.7	N/A	2995	1802	1.7975
Hall	Nebraska	31079	61607	241	245	0.0039	34.5	0.15	58684	36802	0.0392
Cibola	New Mexico	35006	26746	8	N/A	0.0003	4.9	N/A	>100000	>100000	0.0095
Cleburne	Arkansas	5023	24965	2	1	0.0001	16.5	N/A	46491	26079	0.0465
Johnston	North Carolina	37101	202675	87	N/A	0.0004	10.7	N/A	>100000	>100000	0.0034
Frederick	Maryland	24021	255648	636	651	0.0025	6.7	0.01	93079	52241	0.0233
King	Washington	53033	2233163	5059	5181	0.0023	1560.4	0.27	10269	5930	0.474
Boulder	Colorado	8013	326078	419	435	0.0013	56.5	0.13	38643	22907	0.1196
[truncated: 300 more rows]

## Sheet: SuppFigure1
state	pred	TRUE
Washington	[137418.05 147403.31 186004.61 231567.52 230704. 195550.03 157146.75 147791.92 160360.73 154145.73 145507.75 154778.77 210014.05 296749.28 249186.48 217173.52 192863.22 193889.86 295430.6 156598.66 56452.273]	[135915. 146320. 182005. 215210. 234666.02 195205.02 162682. 158876. 173115.98 164570.02 148778. 165829.02 241415. 265397. 232672. 206116.02 200944. 281254.97 278278. 175832. 128529. ]
Montana	[19793.04 25625.582 45638.273 49844.45 42084.926 27011.041 25362.926 22101.305 18472.254 18200.576 21570.656 21956.96 31492.363 44290.227 46871.1 43551.945 33378.24 28683.291 35211.867 41459.9 19838.002]	[22231.002 40011.984 52397.996 48462.996 39029. 30381. 22890.998 19401.002 21390.998 21521. 19970.998 22471. 33161. 45858.008 54941. 43821. 36089. 38331.004 47141.004 29871.008 19250.998]
North Dakota	[23017.256 29946.81 44726.156 53381.824 39646.516 28044.35 25770.61 22480.49 20230.19 22718.72 20900.709 23299.295 32712.26 46398.066 40310.14 35964.23 30677.104 29022.979 30009.76 24919.652 14690.201]	[29976. 38127. 57409. 49909. 37320. 28710.998 23144.998 22227. 27183. 24161. 22451.998 25371.002 33737. 37444. 43453. 36882.004 35085. 36000.996 34687. 22311.998 17601. ]
Minnesota	[107180.68 114058.234 158022.78 223796.92 164279.97 111032.5 103467.41 104273.04 118789.83 110875.984 99287.734 104091.59 124115.984 163770.1 160767.58 171643.88 190677.53 185925.27 214151.95 160889.8 98614.19 ]	[100627. 123570. 179204.98 180549.98 135589. 112344. 104369.99 115078.016 125430.01 107783. 93816.02 99435. 121941. 136803. 150330. 170174. 190619.02 195454.97 179594.98 122505. 95476.984]
Wisconsin	[137134.36 180423.3 302749.72 304570.72 249185.34 185506.88 147901.34 131328.28 126485.16 118208.25 110357.37 121220.13 160941.56 231552.48 230724.77 214025.58 219115.44 254423.23 279341.12 166197.95 88757.8 ]	[167161. 230542.98 305166. 273996.97 225255.98 167531. 138819. 127784. 125238.01 115012.01 105282. 115068. 170235. 214698. 211094. 217277. 260160. 292144. 227844. 138467.02 109061. ]
Maine	[ 42433.168 56685.434 62616.75 71035.58 93668.45 72222.625 60092.87 57673.918 57375.15 57227.438 54089.137 52320.79 67306.48 98802.086 98777.02 94707.484 113010.16 134325.73 130752.89 122884.71 77870.16 ]	[ 45733. 48195. 56132. 81067.99 92981. 75455. 61640.996 58009. 63262. 59391. 48267.99 53434. 71104.01 84642. 89729. 102875.99 126257.01 142761.02 130037. 86362.99 71175.99 ]
Oregon	[ 63916.2 69572.305 89826.8 115957.98 123430.87 94414.234 81365.31 71847.24 77384.555 84125.54 77091.195 73126.625 103418.64 155251.72 134821.25 104233.336 103352.88 94570.78 141162.23 101661.18 48088.44 ]	[ 64342.99 68156. 94759. 117813.99 122093. 97337. 77424. 76829. 91072. 88236. 67648. 78190.99 118666.99 139045. 119936. 106421. 99403.99 126887. 155365. 98881.01 61491. ]
Idaho	[ 57770.11 58220.293 79124.66 113178.47 106327.016 71829.81 59621.25 54717.37 52603.746 50252.688 47985.14 49853.047 72984.77 95978.99 97916.45 80332.34 64756.703 66184.36 72575.26 56226.17 23398.627]	[ 53702. 65640. 100277.01 111121. 94601. 72316.01 59287. 56073.004 57987.004 53589. 46307. 51203.004 71533. 98684.99 94007.99 76570. 72882.99 78712.99 83251. 49821. 25815. ]
Michigan	[ 634124.9 700719.44 1056255.6 1313349.2 1139974.9 789444.1 715155.75 783252.9 1124067.5 825825.1 658282.1 695109.7 761851.7 887579.44 928354.4 1002739.6 1144037.8 1225906.9 1086804.4 524615.6 290170.53]	[ 625197.25 763983.06 1131558.9 1233106. 996895. 812753.06 758920. 1052760. 1115466. 789920.06 608569.06 614652. 712980. 833718.06 936250.8 1135738. 1363742. 1312044.1 984739.06 654530. 507390.97]
New York	[1026217.06 1051589.5 1311118.1 1506631.6 1828904.8 1713527.5 1567933.8 1412980.2 1414229.1 1123329.2 940187.25 1037172. 1155286.9 1368709.8 1243426.6 1196016. 1221643.8 1540873.2 1790256.9 729273.25 391796.1 ]	[ 938799. 1024232.06 1148460. 1480362. 1886072.9 1879632. 1652606.1 1529464.2 1285170. 1047166. 939461.25 949518. 1124900. 1184666.1 1155781. 1129190. 1327937. 1940145. 1459848. 981404. 808760.9 ]
Vermont	[ 2276.7192 3138.0574 3427.5613 4611.599 4757.7915 3363.6963 4045.4065 4645.9126 4386.6294 3674.3281 3570.23 3588.658 6821.528 11196.933 11745.094 7117.458 5785.727 8216.332 8132.1094 6066.77 3866.6 ]	[ 3409. 3306. 5233. 5874. 5051. 5604. 6395.9995 4859.9995 4646.9995 4708. 3452. 5683. 7748. 9028. 7667. 6717. 10239. 9515. 9077. 4152. 3364. ]
New Hampshire	[19977.805 23865.404 26847.139 37430.805 49858.227 40318.59 31555.006 26314.818 32406.303 29883.611 24393.225 26587.717 34371.92 39075.25 41845.195 41878.14 48367.715 63013.246 53229.465 37756.965 23375.418]	[19703.998 19899. 31151.004 45843.996 52126. 40883. 26173.002 32892. 33651. 27284. 24096. 26346. 30751. 37398. 41779. 48704. 67983. 64796. 51209. 34148.996 22951.002]
Nevada	[309142.6 298850.3 337795.78 550361.8 663491.3 529792.25 387551.06 309078.66 272644.3 299017.84 252742.14 395664.5 569052.7 461175.22 425970.88 388353.7 366814.7 376672.97 611575.94 245997.67 85506.31]	[314218.97 332614.9 468171.03 616428.06 658402. 516857.03 357814.1 306634.97 300750.97 279481. 318262.1 464789.97 505601.97 465824. 410956.97 389290.9 388314.97 519968.94 505967.03 309525.03 228990.94]
Utah	[19893.557 28219.168 40353.426 43992.984 44231.324 42623.46 37627.402 30641.977 31130.277 28633.623 29455.22 36279.8 52025.24 55621.266 56451.652 52713.793 51087.26 47735.66 50454.984 33844.594 16115.617]	[24030.998 32491. 41037. 45849. 51445. 43522. 34327.004 31802. 29155.002 30143.002 32133.002 44064.004 50292.996 54774. 55383. 54564. 54873. 56112. 54322.004 32693.006 22970.998]
Wyoming	[105203.49 108972.49 146668.36 197055.52 199713.86 161610.1 135721.75 117326.21 133134.62 113146.44 120780.73 129067.234 143201.39 203538.67 218519.31 182077.14 180360.16 232900.8 224708.8 64038.312 38905.438]	[105016.02 122774.01 164773.06 206461.05 200816. 163923.05 134826.9 128921.97 126043.99 125922.016 117604.086 120628.06 156046.06 210536.98 208153.98 187556.16 219094.27 270718.97 222984.16 156882.02 122804.01 ]
South Dakota	[ 40720.543 62740.234 103889.086 98377.375 78638.766 47478.93 25027.541 20014.543 20021.027 16122.122 15463.112 16579.705 20184.871 29595.154 31023.918 25233.887 23571.955 26370.947 27286.23 19268.734 11070.246]	[ 58184.004 82112. 110116.01 91544.01 55660.996 23511. 19352. 19391. 16700.998 15231. 13821.001 15181.001 23151. 27220. 25641.002 26861. 30871. 33333. 29991. 18721. 14031.001]
Michigan	[ 634124.9 700719.44 1056255.6 1313349.2 1139974.9 789444.1 715155.75 783252.9 1124067.5 825825.1 658282.1 695109.7 761851.7 887579.44 928354.4 1002739.6 1144037.8 1225906.9 1086804.4 524615.6 290170.53]	[ 625197.25 763983.06 1131558.9 1233106. 996895. 812753.06 758920. 1052760. 1115466. 789920.06 608569.06 614652. 712980. 833718.06 936250.8 1135738. 1363742. 1312044.1 984739.06 654530. 507390.97]
Rhode Island	[ 46560.188 53497.03 76328.64 90385.56 109969.53 80923.47 67203.625 59952.59 58794.504 49165.086 39776.406 39694.355 46261.047 61343.727 56336.066 53479.195 55460.707 73940.44 77577.55 41444.07 26213.19 ]	[ 47458. 56148.008 80049. 115033.01 103898.016 84978.01 66966.984 60638.008 56092.004 43156. 35837.004 38555. 47577. 51813. 52314.992 54260.996 70052.01 91548. 72237. 48937. 39224.004]
Colorado	[102239.7 128526.086 183926.23 271892.88 222562.1 158352.81 141127.19 132131.1 134232.2 146834.67 129169.27 142817.86 167581.31 219989.48 218906.61 226879.98 252301.06 212747.27 270605.2 138217. 75348.4 ]	[110841. 135001. 230007. 253491. 209181. 167831. 140691. 141391. 160351. 155651. 139651. 139071. 167980.98 196821. 218245. 245452. 245071.02 265291. 237091.02 141025. 101931. ]
Nebraska	[41891.637 52041.145 71569.09 90070.66 64650.453 50194.785 39814.83 36259.72 41918.258 37270.24 34899.33 37816.094 54088.926 66836.234 75299.44 61389.957 62307.586 77441.89 73320.4 52367.945 23857.258]	[43537.004 55495. 80762.99 74091.01 61275.99 47340.004 41159. 44955.996 41541. 38173. 33245. 40654. 55224.008 64877.004 63825. 72909. 84079.01 87481.01 78225.01 46931.004 33911. ]
Iowa	[102151.23 121913.375 162213.89 217575.42 153590.33 126230.95 109126.77 94414.06 94291.375 84810.586 85733.63 85573.164 110291.766 149714.45 155807.69 116876.76 105120.84 122483.55 122785.69 80690.445 35838.164]	[117379.99 134383.02 195511.02 180787. 156165.98 128740.01 103209. 102419.01 95294. 92844.01 78188.99 83098. 119565.99 146415. 128538. 116818. 129895.99 146691. 127320. 83790. 62090.008]
Ohio	[ 707280.9 744529.9 1088578. 1480394.2 1463770.1 1056756.4 908663.8 770979.5 807908.4 749190.1 704794.44 728025. 894450.75 1220313.5 1272167. 1082642.5 1157636.9 1448380.8 1319024. 576575.2 394940.5 ]	[ 711797. 858519.06 1213141. 1479884. 1400432. 1119670.1 863508.06 816420. 818770.94 743244. 658181.94 705729. 931683. 1194028. 1209839. 1196257. 1439836. 1561687.9 1161569. 753170. 564575.06]
Pennsylvania	[ 542036. 549447.1 719746.94 961240.4 1017905.94 751687.7 628669.25 588120.1 673446.3 561853. 473930.22 508099.1 584329.06 707618.7 733498.2 733863.5 718848.4 909759.6 983284.25 491412.25 306656.12]	[ 505737. 569179. 746507. 994574.5 986463.94 784091. 634161. 652283. 681250. 545439.94 466910. 480428. 562525. 674624.94 717294.94 737907.2 890080.2 1091859.1 886181. 584036. 450406. ]
Connecticut	[ 61219.4 71797.234 95449.46 128626.34 125265.586 110356.5 100622.53 87036.15 94235.66 71620.22 59235.95 66571.164 80661.336 108497.99 95448.266 94781.125 101028.805 142149.4 154568.92 79184.71 56202.195]	[ 59461. 72216. 102513. 123835. 127208.016 120317.01 102083.99 97555. 89812. 67678. 61399. 65932. 82732. 87517.01 88791.99 91031. 116693.99 169633.02 128748. 83148. 58742.004]
California	[1298779.5 1138205.2 1589357.9 2040241.1 3666593. 3279362.5 1717173.4 1280258.9 1350688.2 1239551.6 1125816.2 1307759.4 1848797. 2000577.6 1621476. 1533267.8 1651864.1 1621184.1 2486741.5 978754.2 400945.5]	[1399942.1 1371232. 1650972. 2827343.8 3763884.8 2743485.8 1722639.1 1405417. 1277300. 1168086. 1149268. 1394422. 1948422.1 1812086. 1568936. 1576435.9 1673198.1 2512483.8 2522038. 1424512.9 908179.94]
Arizona	[ 552808.25 495547.88 647934.5 820412.56 1107608.9 850217.56 659140.8 482273.44 457242.06 533940.1 456776.56 533576.3 677436.9 848518.56 733044.7 697911.44 778845.44 788289.56 871589.75 747554.25 484124.7 ]	[ 441461.03 482898.88 631267.94 979147.06 1177209.4 938637.25 601137.25 486305.97 468847.78 455599.12 468653.28 543333.94 727167. 779365.8 712193.2 781938.2 878530.94 921864.9 894343.94 548654.94 388725.97]
Kansas	[248572. 244434.73 309377.78 406384.34 643112.9 487900.75 324676.2 249382.33 206052.72 213272. 181151.23 230145.6 330685.94 369618.56 299226.25 287728.72 298044.25 301377.78 457936. 198352.84 87654.29]	[236805.02 265152.97 336871.06 530425.4 668293.94 477721.97 300435.03 228999.02 208235.98 185922.05 198393.02 241102. 336338.97 319881.97 296040.97 282427.97 322268.97 472952. 433082.06 245322.97 151025.02]
Illinois	[ 645432.94 715545.7 1024146.7 1359762.9 1087902.5 818413. 672416.9 614095.9 764959.06 729946.9 561991.9 531468.56 725504.25 932670.3 760262.44 806659.75 722488.9 1089690.6 1119041.1 709252.06 489872.47]	[ 615572.06 772381. 1158011. 1179920. 1021470.94 837461.06 694840.94 741671. 780670.9 662130.94 526771.06 565444.8 710901. 730871.06 701860.94 728780.94 949721.1 1246831. 899280.94 586851.06 466970.97]
Indiana	[304930.97 346336.7 504947.6 605706.94 580087.25 427765.25 338238.28 314212.88 323374.28 326616.3 316781.38 328670.16 443457.84 627635.8 525709.3 429298.62 471306.34 644769.75 654037.75 412715.2 267189.03]	[297348. 384145.97 520174. 604187. 560648. 428644.97 342971. 324167. 354841. 343335. 300203. 335412. 466856.97 525594. 475593. 466390. 626048.06 721149. 576833. 358314.03 279433. ]
New Jersey	[ 599748.44 638021.5 908372.6 1211131.8 1371784.5 1084473.9 989942.3 926248.5 992948.75 723031. 632166.25 692785.5 775172.9 928612.8 887031.94 799691.2 838024.9 1180567.1 1354435.2 595678.25 422332.25]	[ 580459. 685506. 974114.94 1345104. 1441270. 1268452.9 1076583. 1114741. 940450.2 707803. 630120. 637477. 746862. 822387. 795016. 770896. 1005350. 1618218.9 1118368. 737788.06 568077. ]
New Mexico	[ 43357.24 47457.32 91138.97 114749.125 102976.164 74622.11 66909.03 51522.984 46364.996 47925.465 43940.246 49545.26 62045.805 91907.04 82484.02 68745.56 68654.87 70391.1 68315.74 65044.195 35048.332]	[ 42560.01 63323.996 106169.99 118232.016 103833.01 82933.99 56893.008 50789.996 49700.996 46874.004 44478. 47769. 72192.01 82678. 72006. 71073.01 80179.99 79622. 83602.99 53654.004 36543. ]
Oklahoma	[229033.53 248983.7 340902.34 397643.97 417523.94 359957.06 268698.38 208004.62 187456.1 191541.4 179153.47 210365.48 337657.75 413729.34 286560.75 237892.64 205194.94 256927.72 337227.47 239716.75 132367.47]	[261709. 286186. 363288. 424626. 468799.97 365820.97 258962.02 201081.02 200009. 182332. 178196.02 238807. 360811.9 334174. 261330. 211039.98 245190. 329150. 347720. 198311.98 137494.98]
Missouri	[218214.72 270652.9 332247.4 407835.03 391891.1 303860.78 230077.94 205439.1 175297.75 180463.19 181636.16 240516.45 348028.47 356776.75 266318.88 233071.67 250543.47 329006.44 381674.47 250778.66 139007.58]	[245268. 283616. 386842.03 409778.03 381507.1 281478. 217424.02 192601. 188939.98 184022.02 203111.02 277454. 328257. 286227. 237663. 239156.02 311230. 431257.03 371687. 224564. 165847. ]
Kentucky	[284554.03 319396.3 418059.38 511593.38 502325.1 404399.1 351337.6 302216.03 297986.1 294429.16 278896.97 312409.84 487075.66 703538.06 575877.75 406616.75 402691.9 497149.7 536066.94 342168.6 217645.77]	[303571.03 348083. 426271. 474870.97 495647. 444001.03 358222. 310792. 314551. 297361.03 270722. 338191. 552111. 646903.94 494721. 423201.03 488200.97 587853. 615051. 400160.97 279251. ]
West Virginia	[ 40044.9 48536.13 55073.668 77058.375 82838.23 66900.31 50287.58 46031.758 51148.24 43655.47 44276.06 49692.016 72391.72 105331.63 104702.97 65548.09 61197.77 67377.99 75310.64 70443.805 46494.348]	[ 44799. 44207. 62824.996 83211.99 91213. 73329. 56117. 55691. 51077. 52091. 45496.996 49781. 77880. 104863. 80744.01 70466. 73341. 89842.01 98249. 67933. 42399. ]
Delaware	[ 50625.49 60360.97 64312.91 75247.81 97426.86 81327.336 69117.02 65158.973 64657.74 56722.52 51039.367 62928.31 65729.445 95326.24 83080.1 89511.875 76954.48 109467.625 147005.89 78895.45 61403.79 ]	[ 49746.996 51012.996 60567.004 82720.97 93166.99 83063. 72132. 67467.01 64448.97 53712.004 52748.99 52290.016 63778.03 69392.01 73925.02 66214.01 87326.02 119244.93 98470.016 65865.97 52575.004]
Texas	[1833892. 1757342. 2341108.2 2698580.8 3070536.5 2818135.8 2156361.8 1799742. 1635036.2 1600202.4 1489395. 1744610.5 2756849.5 3261247.8 2600146.5 1934988.2 1729239.2 1929921.9 2814544.5 1428313.1 750154.5]	[1736413. 1977781.1 2338819. 2749757.8 3410417.8 2956479. 2263040. 1834537. 1716520.9 1557001.1 1529084.1 2005439. 3010631. 2995005.2 2223888. 1799883. 1860651. 2658717.2 2723378.8 1648909. 1155792. ]
Arkansas	[ 94046.68 98669.18 128506.125 136654.12 154120.6 133463.31 93387.97 83635.484 78890.29 77037.6 81982.83 119071.92 185489.89 183366.3 133337.38 110619.28 98888.86 113439.33 160806.95 110373.96 56543.387]	[100982. 115261. 130721. 148173. 170292. 132717. 104952.99 87941.99 87353.99 87648. 102521.99 142793. 175870.98 150567. 121056. 100694. 115992. 156553.98 173916. 101352. 75704.99]
Tennessee	[ 436280.38 451464.4 639667.8 738084.25 850687.9 616888.7 468917.6 481988.22 475619.6 425637.03 420262.44 457874.38 734516. 1024430.75 796638.7 534101.25 562648.06 648341.8 842490.25 551837.8 315337.7 ]	[454725. 516832. 636998. 767715. 829491. 646693. 522432. 507763.97 491403. 441398. 402475. 505577. 864468.94 988093. 673579. 553294. 610150.94 848565.94 904869.06 544686. 360394. ]
North Carolina	[205725.44 242098.2 308890.97 328303.06 398207.66 377672.9 272376.78 229633.86 223432.28 210814.39 183070.4 222637.75 352873.88 511620.38 400499.78 287724.8 252652.72 325651.6 426366.53 276739.8 154136.88]	[213933. 256300. 275426. 356696. 441875. 355192. 270491. 228704. 232744. 201694. 181804. 242175. 408267. 432185. 322393. 265473. 311496. 412119. 427786. 236855. 126226.]
Virginia	[219756.5 233940.66 269868.28 307541.88 381909.56 350148.44 285703.88 238212.4 242663.42 203747.31 164426.61 179168.31 250032.97 351819.25 295558.84 234111.67 203020.22 269579. 389294.78 210641.6 132280.1 ]	[224002.02 229922. 274484. 341759.03 431205. 398006. 293633. 262971. 244601. 186400. 164334. 183652. 262834. 297039. 266850.97 229011. 272728. 423073. 355563. 204902. 141640. ]
Maryland	[156297.73 170810.56 209563.6 267682.4 283374.25 222211.61 188575.92 176583.88 200286.1 164749.1 132878.1 150745.27 180355.39 248737.02 209562.31 197374.94 182892.48 256677.06 300978.34 137936.81 105074.086]	[154418. 168121. 212737. 261978. 267874. 230602. 192968. 209094.98 202000. 155333.02 136956. 136556. 180960. 187578. 192094.02 183459. 228458. 327875. 238619. 158058.02 121515.01]
Louisiana	[357190.22 333918.1 365358.47 434464.56 507675.66 404566.28 323650.53 298518.7 285255.38 257958.06 276401.53 338885.16 583608.56 584226.56 347575.22 306202.7 302717.3 307001.97 485687.38 327547.4 212503.95]	[323699. 328869.03 351595. 437129. 514089. 434607.03 349105.03 300912. 286791. 283642.97 285118.97 410483.88 562732. 458345. 335705. 296121.03 312226.97 450916. 480292.1 309032. 234855. ]
Mississippi	[ 79060.47 74857.71 78968.36 94103.78 110106.01 83706.69 63638.8 57891.38 49384.08 44252.7 42420.668 48480.867 101429.87 130845.84 79248.07 54249.793 54993.03 58523.477 86861.34 67307.03 40822.613]	[ 70037. 73089. 79459. 101497.99 107219. 87693. 68274. 53088. 48753. 46508.004 41778. 71205. 119727. 96952. 67750. 57651. 59331. 93458. 105228. 58130. 44744. ]
Alabama	[375676.94 335515.56 385037.3 487777.88 601082.8 516106.28 376339.84 298577.72 265052.34 247183.77 241999.36 295417. 486238.03 591321.25 400001.56 281249.16 261547.88 312604.56 492774.25 359432.2 212207.05]	[349168. 347307. 412444.97 539872. 655524. 523005.97 352744.03 282292. 270374. 258039. 247382. 323572. 499793. 479055.97 342748. 274976.03 302905. 461134. 565006.06 323140. 199740. ]
Georgia	[ 612054.2 594661.7 681377.56 821552.9 1009176.3 951852.6 702753. 595586.4 567826.25 535136.9 478722.56 571720.2 953049. 1280277.1 870927.5 612751.2 571140.8 691928.3 1039721.1 609527.9 380357.9 ]	[ 608683. 617596. 681124. 870140. 1204659.1 1009236. 726006. 616759. 608692. 533238. 481794. 633285. 1082672. 1064587. 757330. 595965. 655941. 1092492. 993830.94 594542. 433892. ]
South Carolina	[247578.08 226097.7 262251. 286376.25 362935.06 354438.8 258760.55 205004.17 210457.08 177934.7 162504.58 198222.78 336461.12 475530.6 345516.16 255908.16 206461.6 234763.53 363534.38 238410.3 139132.2 ]	[222985. 227630. 236851. 305546. 422401. 379322. 265527.97 225379. 210396.02 177188.98 165174. 217905.02 378375. 426013. 309602. 220299. 224484. 321037. 363372. 209426. 139994. ]
Florida	[2186508.8 1806257.5 2268525.8 2500565.8 2874688.5 2676968.5 2133358.5 2063851.1 2113599.8 1946323.9 1739725.5 2129597.5 4124685.8 3656047.8 2614986.5 2019095.2 1956326.2 2231545.2 3335915.5 1795843.9 909510.94]	[1867526. 1866065. 2071496. 2464787.8 3085417. 2846353. 2365192. 2202997.8 2158930. 1910282.9 1852808. 2976577. 4388590.5 3308282.2 2236113.8 1836467.9 1845701.9 3011995.2 2874798. 1829564. 1335831. ]
Alaska	[18286.258 21034.168 32315.383 44131.15 46073.414 22809.201 18484.963 22151.336 21980.725 21088.342 19325.107 22226.125 32446.89 49700.945 62896.664 53511.766 44094.113 34775.67 44438.703 25744.814 10394.207]	[21711. 27720.998 42391.016 49481. 33350.996 21142.002 24491.002 26761.002 26234. 20402. 20697.002 27379. 47283. 64260.984 69291.03 55811.016 40614.99 40701.004 46502.016 28641. 12581.001]
Hawaii	[10567.714 12518.952 13221.545 12404.487 11932.974 11603.48 9083.877 8720.524 9116.738 7658.466 7974.3794 11635.878 19774.848 29245.14 20718.25 11550.976 11829.535 12099.862 20540.56 12427.085 7151.0923]	[13012.001 11319. 9894. 10803. 11934.001 11535. 9763. 9131. 9099.001 7893.0005 9682.999 13563.999 23639.002 24405. 14936. 12775. 10935. 17882.002 21691.998 13541.001 8372. ]
Puerto Rico	[ 9011.854 10112.459 11213.505 11373.784 11819.267 8442.557 7005.1763 5748.24 7075.2334 4877.516 3772.657 4911.9756 6440.5356 7828.1504 5888.5195 4132.4272 4164.2905 3578.1743 5798.3823 2498.3828 2587.7515]	[11231.001 11540.001 9646. 12844.001 11062. 8254. 6752. 7174. 5331. 5181. 4431. 4692. 6395.0005 6997. 4021. 4621. 4012. 6875. 6066.0005 4178. 3011. ]
District of Columbia	[3299.1477 3287.712 3989.9595 4898.1484 5425.418 4127.047 3950.0242 3592.4243 3258.958 3275.9688 3234.7966 3195.8083 3733.3364 4825.927 3967.1636 4054.3926 3395.9495 4530.09 5277.637 829.7201 317.8042]	[2816.9995 3543.0015 4115.001 4607.0005 4763.998 4557.998 3982.9983 3710.0002 3809.999 3566.0012 3090.0015 3234.0007 3910.0002 4022.001 4297.999 3428.0002 4106.999 6833.9985 5320.9985 4230.001 3345.9985]

## Sheet: SuppFigure2
fips	x	y	pop
42069	21.59	-12.59	11.45
26044	23.06	8.08	10.55
22021	29.92	9.31	11.73
6007	53.41	-28.19	13.68
20053	48.03	-21.24	13.7
16057	17.48	25.87	12.77
26120	-35.61	-29.42	9.47
26163	31.59	-18.82	14.29
1055	-1.18	12.97	10.55
32013	1.89	17.68	10.61
16017	-11.71	14.74	10.91
72125	18.69	8.42	10.73
39017	35.68	-1.47	11.16
19103	-4.77	-11.93	10.47
53025	-29.86	-27.1	9.09
39011	3.99	20.89	10.53
27109	24.77	10.84	11.67
51650	-18.41	-2.87	10.22
37186	51.8	-16.34	11.54
18179	-22.35	-5.63	9.75
48015	45.41	-15.1	12.64
39063	-43.21	-32.92	9.67
36087	-14.65	22.53	10.33
18107	52.15	-17.86	12.09
19043	-4.28	3.34	10.96
36055	20.53	23.33	10.61
8009	35.23	-1.61	11.3
1041	-20.28	28.92	10.25
40131	37.9	5.11	12.35
51197	-33.13	5.01	9.63
50003	16.9	17.12	11.24
28067	-4.29	31.96	10.32
47133	-37.17	-20.4	8.79
1025	-26.76	8.65	10.92
27083	33.03	10.75	12.16
13103	-26.88	-1.5	9.18
48077	-30.03	-28.71	7.56
27053	41.65	-0.64	11.48
41001	-29.83	-20.31	8.79
1117	-1.8	25.34	10.41
38019	55	-18.84	11.75
17169	16.54	1.5	10.68
16027	-8.52	6	8.67
22045	-30.63	15.87	9.55
20143	-34.04	-34.44	7.72
28153	34.36	-3.67	11.24
20119	8.98	14.13	10.46
51015	-34.83	-14.38	9.91
27127	41.39	7.31	11.76
37147	3.11	18.25	10.75
49039	50.75	-17.59	11.49
1073	49.65	-15.67	12.58
21139	-20.5	-6.54	9.01
16023	-30.22	-25.21	9.25
40119	-18.04	14.12	10.38
54025	-38.22	-23.76	8.58
28137	-23.7	-1.23	9.73
48161	-32.55	-24.43	7.73
27103	24.96	-21.4	14.17
6039	17.31	1.83	10.84
5071	34.28	-6.57	12.49
46077	-9.32	25.32	10.6
19117	-32.6	14.85	10.01
55127	-13.85	28.44	10.19
18109	-4.72	6.99	10.26
19063	-3.07	17.94	10.7
18021	44.64	-11.81	12.1
1103	44.11	-22.07	14.25
13163	-27.11	11.21	10.49
47123	-30.98	-31.02	9.02
55107	-18.23	26.57	10.39
42091	-13.34	22.29	9.13
39073	-38.47	-7.8	9.7
26021	45.24	-14.01	12.88
22097	38.64	-2.27	11.54
47147	-26.59	-14.98	9.4
35027	26.32	-4.76	11.75
46037	-35.43	-10.29	9.71
48123	-31.14	-11.77	9.38
18157	-29.85	5.12	9.92
31047	-5.11	-11.23	9.88
33007	-16.3	22.76	10.62
17121	40.07	1.46	11.23
40005	-3.83	28.35	9.83
48183	-44.29	-5.41	7.84
21121	-28.16	-7.61	9
6025	24.69	-21.93	13.6
37057	-32.67	-15.63	10.12
46101	26.8	-5.11	12
25027	-40.92	-4.96	9.75
39081	-32.75	12.13	9.92
29070	3.97	14.3	10.58
18009	-33.25	-32.6	9.02
31069	-32.77	-33.52	8.73
51590	-34.9	-8.99	9.04
37061	-5.51	9.26	9.86
32023	-41.46	-34.22	8.56
18057	-36.83	-28.67	8.71
19105	-9.05	15.01	10.51
29155	-21.72	18.72	10.84
53055	35.16	-16.92	12.94
27061	-3.08	-7.01	10.06
20037	24.13	-11.97	11.82
27059	-6.84	4.17	9.96
27123	-10.18	-12.03	9.52
16081	-32.8	-12.95	9.23
21001	-23.27	9.88	10.17
31001	4.37	16.3	10.61
45079	3.04	13.95	10.73
41059	-39.38	-0.24	9.9
22051	-5.42	30.21	10.94
32021	39.2	6.35	11.87
8065	12.96	10.91	10.81
27165	45.79	-26.58	14.48
29167	41.97	-20.2	13.13
39061	-19.34	-0.44	9.38
36119	-20.88	5.74	10.59
13045	48.32	-1.63	12.36
26161	15.94	14.96	11.76
49047	-33.04	-32.23	8.52
23029	4.53	29.98	11.24
55045	-17.92	22.8	10.17
51147	-40.02	-15.61	9.27
10005	-10.37	23.77	10.93
40101	-21.86	-3.45	8.97
36001	10.7	12.92	11.36
51770	31.84	-0.46	10.66
18091	25.7	1.64	11.97
27139	20.15	4.23	10.54
25003	-1.17	-8.5	10.44
21207	34.03	9.72	11.25
13023	45.17	-8.2	11.22
20201	26.07	8.26	11.59
41045	-10.19	-10.91	10.52
48053	-17.1	23.61	9.99
37181	-28.38	-27.88	8.33
26027	24.93	8.11	10.9
50007	-14.96	25.14	10.35
37163	-23.55	-26.26	8.35
41018	2.9	12.62	10.63
39004	-30.62	-32.87	7.65
22035	-41.15	-30.37	8.98
51153	-38.9	-23.18	8.86
27043	-9.22	-11.8	10.16
19109	23.14	-22.21	13.96
31067	10.51	18.62	11.81
53003	41.91	-2.29	11.92
13247	-39.21	-27.59	9.06
56019	44.89	3.39	12.35
40027	-31.65	13.44	9.88
29023	10.63	18.4	11.85
29027	12.27	7.43	10.93
5107	27.31	-15.25	12.24
56017	-34.1	-6.39	10.18
48035	-3.18	33.49	10.91
23027	50.49	-20.17	12.96
16055	22.81	15.09	12.1
30003	-34.58	-32.54	9.38
48463	42.96	-2.95	11.92
21035	-41.63	-0.19	9.52
25009	48.93	-11.9	12.51
40135	-4.28	15.04	10.21
12005	38.33	9.05	12.29
54081	-29.29	10.25	9.68
55087	-21.56	-4.13	10
27015	-13.97	26.45	10.75
46033	-28.22	-10.73	9.53
17063	25.49	-20.13	13.48
19179	18.05	3.54	10.27
42045	17.92	19.75	11.17
30085	-5.85	20.25	11.63
40021	-31.2	-34.63	7.59
19035	29.91	-1.9	11.09
48349	-4.84	-9.45	10.64
48365	-26.05	2.2	8.86
5121	-21.59	12.48	10.66
40019	-33.2	13.42	9.31
19017	-9.19	-11.31	10.03
20125	30.7	12.19	11.61
26073	-30.91	-35.29	8.54
31141	46.15	-12.1	12.69
36045	27.25	-21.06	14.38
45091	50.93	-16.66	12.75
55139	-24.97	-17.8	9.04
51670	5.8	29.53	10.73
42071	6.81	7.68	10.6
1133	-30.24	15.02	9.5
26087	3.93	28.78	10.86
21111	46.14	2.54	12.34
20133	-40.38	-10.69	9.56
35031	45.11	-2.12	12.2
20127	-23.72	24.39	9.3
39009	33.12	-12.04	13.19
8107	33.61	8.22	12.4
45077	-15.33	19.46	10.36
35041	-7.81	29.89	10.77
38089	24.94	19.28	11.59
28095	-2.29	15.38	11.07
4021	22.89	6.2	10.96
51035	-39.89	-2.94	9.83
27119	-34.87	-27.96	9.34
36067	-36.06	7.41	9.73
48335	-0.81	24.02	10.01
23011	12.26	7.96	11.09
37157	-9.56	15.74	10.46
48373	-21.96	-9.45	9.04
27129	32	13	11.23
47001	-3.13	7.79	9.89
40081	21.26	-13.72	12.03
22016	28.52	3.75	11.57
25011	15.19	24.47	11.93
6113	-29.21	-13.29	9.02
13097	-17.93	22.42	9.91
28035	-33.73	-26.57	9.41
20005	5.57	-11.57	10.47
55033	26.78	-1.06	10.96
25017	-7.01	27.26	10.69
12063	18.2	25.01	12.37
27171	-4.71	16.67	10.11
26105	-22.75	0.21	10.39
55099	16.62	4.1	10.67
27078	-4.08	19.37	10.93
12095	-21.74	25.12	10.61
55133	-24.82	15.03	9.69
17183	-27.05	13.75	10.91
16047	-34.22	-0.98	10.01
5057	-23.57	23.66	7.89
22089	-10.86	22.68	10.36
18173	-18.97	-4.94	8.82
12115	-31.32	-12.08	8.85
47029	41.89	7.07	12.26
1099	-36.4	-8.75	10.33
20131	46.12	-11.91	12.45
46067	25.16	-14.74	12.69
56001	21.23	-22.28	10.54
39048	-41.24	4.67	9.02
12123	-30.4	10.73	10.65
18169	-2.4	19.23	10.95
42031	-11.9	27.37	10.8
1061	-27.27	21.5	10.21
21225	-36.3	-15.26	10.12
37121	-30.62	-33.75	8.14
48049	-28.94	15.22	9.71
36025	43.44	-14.97	13.19
42125	45.61	-5.43	12.82
45005	21.29	23.78	10.52
34033	44.15	-14.77	12.71
30053	26.55	5.21	11.52
22071	28.21	-18.71	13.63
48185	-38.59	-13.7	9.48
29175	4.08	-7.85	10.72
53043	-18.94	26.38	10
30111	14.28	21.36	10.31
37007	-8.7	11.85	9.53
38035	-25.55	11.74	10.53
16009	-39.89	-33.84	8.96
21193	38.34	-3.52	12.1
47089	17.6	19.98	10.57
37171	-18.47	27.03	9.45
37025	52.45	-28.2	14.01
21173	14.87	-8.25	12.96
39041	-19.41	-13.8	9.23
13293	47.06	-4.8	12.45
1027	20.64	-6.67	11.44
47165	-30.08	1.39	8.8
48003	4.28	25.79	11.11
37091	-30.38	6.01	9.67
26029	20.11	9.99	11.34
51740	45.45	-1.47	11.35
8125	-17.73	-0.35	9.29
20113	-18.18	-2.25	10.73
45045	-30.6	-7.53	9.49
48207	-34.08	-29.19	9.71
45051	-23.43	-28.1	9.92
8041	3.06	29.18	11.42
20135	33.22	-18.42	13.87
45027	-4.03	-5.53	9.62
39067	-22	11.27	10.18
42009	-2.95	24.36	10.63
48251	40.07	4.37	12.09
2150	-37.08	7.66	10.2
28021	-1.88	27.58	10.67
13165	-39.5	-17.39	9.46
20175	-35.05	-27.32	9.61
18117	-10.63	-10.38	10.09
31037	-31.72	-29.84	8.82
17101	43.75	-14.27	12.85
45041	16.78	18.39	11.51
6053	35.92	-7.87	11.56
48303	-2.89	18.18	10.56
21211	-21.38	19.22	9.67
13139	-11.22	8.29	10.72
8005	-40.16	-2.38	9.79
39151	-6.89	5.94	9.53
19133	44.51	-18.93	13.76
8007	1.06	-9.79	11
29065	-19.53	27.45	10
17197	1.6	20.65	10.03
27013	-32.45	-25.58	9.07
18127	-40.7	-1.54	10.03
37107	2.04	7.45	10.12
39125	24.73	22.58	11.87
40049	-4.32	32.89	10.34
18167	48.82	-9.76	13.01
13321	13.61	6.55	10.26
29001	-29.39	-31.37	8.79
12036	19.17	18.58	10.52
13277	12.51	8.58	11.92
38031	47.04	2.57	12.23
42065	53.3	-26.85	13.58
37067	32.68	4.81	12.33
30021	-2.96	32.78	10.54
28031	-7.12	10.27	11.07
18143	-33.39	5.91	9.13
47011	-32.99	-2.13	10.43
26025	-17.59	2.1	9.22
34009	3.84	-11.19	11.35
50010	10.9	15.02	10.24
29127	33.1	-17.9	13.9
17187	22.91	23.88	11.38
1015	-33.28	-8.16	9.45
28079	3.52	15.6	10.27
27035	-1.6	22.39	10.44
22103	-4.57	7.91	10.51
41047	-1.95	21.6	10.36
48453	32.86	-12.09	12.03
17055	22.89	24.81	11.3
51730	17.92	11.17	10.97
12089	-36.39	-4.41	10.21
5143	-37.83	-15.46	9.6
20081	24.31	5.15	10.9
28049	-16.73	13.33	10.48
36121	29.95	-10.78	12.25
39173	-2.12	33.44	11.82
39153	45.83	-8.79	10.5
27159	0.11	28.37	10.4
39159	-31.52	-23.54	8.71
27041	-23.22	-4.16	9.69
51185	-37.97	-1.56	9.54
34017	-16.43	20.13	10.66
53001	-24.63	25.02	9.93
48177	-1.1	-8.55	11.47
51177	10.46	22.31	11.48
55115	-32.59	-15.76	9.17
5067	-34.05	-31.88	9.18
31127	50.88	-27.26	13.79
10001	39.84	9.44	11.28
54077	10.89	14.01	11.28
39021	-1.38	25.03	10.72
48401	26.61	13.31	12.09
45063	23.63	-12.2	12.47
48231	2.57	22.36	11.03
21085	-33.63	-30.45	9.55
46007	-34.57	-15.92	9.66
42111	12.22	9.48	10.84
47158	30.03	-1.1	10.84
30023	-34.58	13.05	9.94
42117	-2.95	-12.03	9.85
47053	-7.69	7.54	9.54
72145	-31.34	12.44	8.99
13105	-6.21	2.85	9.81
45002	-23.22	18.52	10.7
8103	-21.64	9.08	9.89
42107	24.4	-20.25	12.94
17029	-34.39	-24.34	8.55
18141	9.81	12.04	11.11
40085	-5.11	-9.39	10.23
26123	7.77	30.85	10.14
38071	-41.52	-14.88	9.24
29079	50.93	-26.59	13.4
39149	-40.85	-8.7	10.06
27117	33.92	7.93	11.16
21115	-29.92	-18.97	8.9
17081	20.27	7.66	10.26
19153	-8.75	8.56	9.92
26149	-39.95	-4.06	10.05
28097	5.31	7.42	10.44
20103	-19.87	8.9	10.15
48083	13.39	8.32	11.63
40153	51.3	-27.43	14.71
6027	9.46	16.15	11.47
50025	53.95	-18.01	12.28
21151	11.35	-12.1	11.2
20007	-25.75	20.2	10.5
20045	-35.48	-32.57	7.95
46039	31.09	14.27	11.32
21199	35.21	3.41	10.93
24003	-3.75	5.53	9.07
39117	11.88	-9.1	11.4
34039	22.46	16.39	11.74
45025	-22.32	23.81	10.45
6077	18.19	7.63	11.01
39113	35.85	9.57	11.76
48257	-26.32	12.11	10.23
36123	-29.83	-26.24	9.16
13069	-0.28	8.68	9.86
27007	-14.81	26.68	10.72
47065	-21.65	-15.55	9.55
21015	47.42	1.2	11.45
12069	-30.81	9.37	9.66
27025	-37.51	-17.97	9.5
18073	26.64	-20.82	13.55
13279	45.6	7.1	12.02
40041	-37.94	-6.94	9.5
20161	-0.73	11.64	10.03
54069	-5.03	31.66	11.32
42041	17.41	7.73	11.6
54101	-15.71	27.06	10.54
56041	10.29	8.73	10.72
38059	-38.27	-29.04	7.6
56005	-2.54	13.21	9.72
41025	5.39	-7.18	11.9
42121	-38.68	-17.18	9.08
36003	-27.68	-19.63	8.6
48151	-42.31	-13.03	10.02
45031	-18.36	29.06	10.63
37039	29.11	-0.69	11.79
40123	6.42	10.62	11.31
21053	-11.17	28.32	10.76
13173	18.9	12.53	10.65
72009	30.59	-4.34	12.08
12085	-37.54	5.02	9.87
53053	48.47	-24.35	13.63
42057	16.12	26.52	12.22
17189	25.95	-12.38	12.78
20193	-18.73	-1.97	9.91
48133	-6.53	12	10.5
40151	36.37	-19.16	13.61
9011	-3.6	-11.96	7.62
47009	-2.34	30.06	11.09
19075	-25.69	-19.36	7.77
13185	-0.79	26.62	10.71
17125	-38.5	8.4	10.3
1047	-35.42	-30.97	9.07
26153	21.74	6.87	10.32
51071	-17.34	29.03	10.44
27085	30.52	-18.85	13.66
13039	-0.15	20.36	10.78
16041	49.83	-16.87	11.69
19081	3.7	-7.09	10.74
38037	-25.08	-4.74	10.32
20073	37.72	-18.25	12.68
29101	19.61	-7.51	11.76
19141	5.14	10.14	11.11
17001	39.73	0.89	10.48
21099	13.27	-11.5	11.6
46115	50.04	-21.75	12.66
13059	36.9	-17.83	12.17
28121	-40.08	-1.62	9.54
19019	-36.11	13.54	9.05
22033	42.84	-6.8	10.99
19157	-13.52	18.06	10.15
39083	48.43	-14.08	11.94
32033	7.28	-10.52	9.85
22055	26.12	2.72	12.06
18043	40.3	0.89	11.47
9013	21.08	-14.51	11.86
12079	-7.07	5.64	9.91
9001	51.17	-28.08	14.14
41007	39.11	-2.86	11.55
31147	12.39	-9.9	12
1011	51.68	-28.36	13.76
53021	-32.22	18.12	11.04
46053	49.29	-17.5	12.16
5029	47.64	0.61	11.87
37145	31.65	-1.57	11.44
47031	10.87	2.56	11.27
47135	-37.01	4.4	9.35
54083	-9.33	14.88	11.25
40115	40.91	-20.15	13.54
8101	-2.38	-5.52	10.92
38055	-35.05	-30.02	8.34
42073	-35.98	-21.2	9.14
28019	1.41	10.32	11.23
16077	-28.9	-23.3	8.86
20013	37.77	2.61	12.11
31053	1.87	13.66	10.73
36051	49.43	-8.06	11.56
55035	2.91	-9.8	10.58
55101	47.81	-21.24	12.85
47059	-31.71	-27.32	9.04
29195	-32.06	-8.32	9.79
27133	21.02	8.78	12
5005	-13.06	7.86	10.2
53031	-41.19	-3.03	9.33
49041	-40.58	-5.77	9.28
17021	-18.86	20.91	10.16
26125	18.97	20.24	10.71
13032	-32.59	-8.62	9.52
48027	-6.88	3.33	9.95
27093	16.64	22.74	11.27
37129	-34.19	-17.33	9.02
31019	-35.27	10.67	9.73
27051	-43.57	-32.79	8.97
49045	-42.39	-4.59	9.48
19077	28.02	12.37	12.33
37021	-9.98	31.32	10.5
29013	-28.93	-10.77	9.29
42131	-31.93	-16.09	10
47003	46.28	-24.53	12.82
21185	49.73	-9.21	11.84
37041	29.88	9.74	11.54
21141	-9.05	7.15	10.04
30028	-22.99	-6.2	9.16
40038	-1.23	-10.85	10.1
4015	-5.64	31.41	10.82
2170	46.76	-20.86	11.96
39169	-9.62	11.18	9.58
13266	-36.55	-30.19	8.09
21231	5.4	16.66	10
39139	9.92	19.72	11.6
12061	38.02	11.31	11.22
6109	14.77	-7.71	11.66
19093	-39.36	-34.33	8.59
19149	-19.89	8.3	10.95
28047	-11.26	11.3	9.92
33003	46.18	4.56	12.11
47073	3.2	13.68	10.81
26007	-6.23	24.3	11.8
54029	37.82	9.82	11
19025	0.51	22.88	11.26
1079	-41.81	-30.26	9.28
13281	50.96	-16.16	11.65
51067	-32.54	-17.09	8.94
19027	-10.68	17.3	10.24
41017	45.79	-6.5	12.35
20123	21.95	-12.89	11.55
55137	2.66	30.53	11.28
22083	39.02	1.85	11.57
21239	-8.47	11.85	10.13
8071	17.47	18.12	10.76
55097	26.94	-19.53	13.46
47125	-29.53	-22.98	8.67
13157	-0.52	16.43	10.49
72069	27.11	14.55	11.17
36019	3.83	16.77	9.89
22061	-36.41	5.62	10.55
37009	-3.82	22.75	10.57
19053	26.68	7.24	11.1
5059	32.94	-20.66	14.04
34011	11.71	-8.64	11.17
27089	-26.52	5.35	10.42
30083	33.17	5.43	12.05
12093	-9.87	8	10.08
5119	3.42	30.34	9.99
37059	-28.59	-8.95	10.25
28123	-30.39	-9.65	9.76
29189	32.95	9.64	10.91
48457	-4.51	17.69	10.72
29187	-7.15	32.9	10.93
5035	-4.45	26.78	11.07
39093	9.3	17.89	10.98
19007	-29.01	11.35	10.46
27023	-37.69	-21.99	9.2
20015	54.27	-18	11.73
49005	-22.07	12.53	9.71
33017	27.39	-18.98	12.59
33001	-24.02	-27.48	8.37
48017	41.99	-6.65	10.15
37105	7.64	13.86	10.75
37151	-10.06	10.43	10.02
48497	49.31	-10.52	11.81
48249	-21.33	16.59	9.88
49027	21.98	-14.08	11.49
55039	-28.27	-20.89	9.08
36105	45.58	-15.67	12.26
51117	-9.15	24.6	11.04
55017	36.45	0.32	11.68
18069	7.77	15.45	9.72
21125	18.1	7.03	11.46
36075	-1.51	29.29	9.91
19169	46.27	0.42	11.54
55116	50.25	-14.31	11.78
18139	41.98	6.02	12.51
20055	-29.16	11.42	9.99
54027	6.07	8.29	10.08
42079	48.85	-20.28	13.21
39157	7.79	9.64	11.21
31121	-27.38	-20.14	9.5
56015	-27.99	-8.89	9.65
36085	-32.45	-34.82	8.28
39035	-26.54	9.69	10.1
8087	-21.67	-5.91	10.2
1069	27.48	11.62	11.93
6005	-34.82	-13.72	9.23
48493	-20.95	2.29	10.63
29095	13.18	12.33	11.13
4003	24.32	17.9	11.03
53007	-40.59	-15.87	10.11
26071	-4.47	16.53	10.25
39171	0.26	-10.77	10.44
8059	-32.64	6.69	9.63
41027	47	-19.47	13.63
51710	24.78	0.38	11.42
48089	31.62	6.01	11.68
47151	3.01	25.2	11.18
53037	50.06	-13.74	12.1
39097	20.94	9.7	11.61
46103	-35.53	-36	8.62
12051	12.19	8.29	10.83
29213	29.33	3	11.92
33015	-43.17	-33.96	8.7
31173	-22.91	28.91	10.48
5017	26.61	14.11	11.33
20051	-34.36	11.69	10.24
27067	53.32	-28.02	13.59
31097	39.48	0.73	11.43
21025	46.82	1.95	12.67
17127	-18.01	15.23	10.55
19041	-39.56	-14.66	9.54
38017	34.44	9.02	11.45
51810	18.91	-0.63	10.86
54005	-13.66	12.1	10.33
1125	-4.5	-12.25	8.15
5093	-25.65	17.79	9.89
27155	45.97	-7.78	12.49
20179	-4.21	24.98	10.35
36059	-34.55	-27.94	9.56
51540	45.54	-0.37	12.56
48225	4.9	-8.02	10.59
36081	28.52	-17.98	13.21
13051	-36.98	-3.73	10
29009	53.7	-26.01	12.92
39175	-14.63	9.55	10.38
22013	-2.33	34.12	10.13
20203	-13.18	7.69	10.52
8095	22.13	25.95	12.03
53013	13.18	-9.75	12.66
30047	34.57	5.33	11.12
12021	35.99	-0.39	11.09
28115	-15.62	26.69	10.42
17057	51.78	-16.05	11.6
47005	42.37	4.21	11.51
21117	42.98	0.67	12.05
21217	-33.45	-15.6	8.51
23019	48.77	-14.44	12.66
15003	-23.09	-8.14	9.56
18065	-19.21	15.48	9.88
72127	1.31	7.46	9.68
39089	35.06	5.06	12.01
19073	26.08	-15.42	12.05
37189	4.37	11.28	10.88
27095	-28.82	-33.74	8.31
29031	-5.05	12.98	10.51
18099	1.95	-8.4	10.72
48503	-6.42	13.48	10.72
28107	-9.95	31.2	10.78
27071	46.54	-21.96	12.78
26129	-36.87	-30.16	8.85
27141	-29.31	-8.2	9.33
37097	-20.99	18.34	10.14
41061	-40.72	-20.77	8.61
1097	28.32	3.32	11.99
22081	23.77	5.67	10.41
12091	-26.67	4.26	9.62
13241	-5.73	31.97	10.26
5081	23.87	20.75	12.01
6037	-39.63	-1.2	9.93
28089	40.12	-11.78	12.62
8119	5.78	7.78	10.77
6101	21.82	-5.51	12.52
40011	-30.03	-27.53	8.96
34035	-21.18	-13.09	10.15
21131	25.34	-20.66	13.67
28036	-19.42	24.35	9.78
13121	-43.43	-31.74	9.42
28001	51.35	-23.85	12.93
27065	-36.42	-21.55	8.25
50027	-11.35	13.21	10.26
48245	25.38	6.49	11.06
13043	9.82	-12.4	11.4
13015	-19.48	13.44	9.96
53045	-20.03	7.16	9.28
48347	-21.44	17.14	9.39
13031	-33.9	-30.28	9.38
5011	34.06	8.33	10.66
18093	14.01	15.7	11.12
12053	-28.06	-19.17	7.75
18145	-0.91	32.61	11.06
51041	-27.65	-12.22	9.54
13187	-13.05	23.16	10.27
47019	53.51	-24.83	13.66
48307	-11.93	16	10.07
29207	-17.91	24.15	9.94
36017	18.88	18.01	10.74
48148	-42.28	-15.82	7.93
13075	-32.04	5.21	9.82
37051	-32.73	-14.54	9.15
47145	13.16	23.8	11.15
42001	-21.1	21.26	10.04
45021	-2.29	16.78	10.48
19044	28.72	-21.14	14.3
12013	-35.77	-25.18	9.15
37195	-10.37	-12.71	9.14
51019	19.18	21.95	11.75
35013	-19.87	-13.16	9.49
19087	-3.54	33.2	10.61
31169	25.42	21.8	11.1
5103	31.69	-12.71	12.06
1045	-7.49	19.98	11.82
47143	43.41	-21.54	13.31
5019	-30.2	-19.69	9.22
37155	-19.05	20.3	10.07
13275	-30.27	12.08	9.06
17043	-32.27	-22.97	8.2
55009	-20.57	-0.75	10
18033	32.86	13.56	12.31
1065	-21.07	24.78	10.56
36007	-2.46	10.31	11.05
54061	52.15	-25.37	13.05
19113	-39.7	4.86	10.21
53011	-34.59	-31.66	8.63
46023	-24.66	22.41	10.46
20149	11.32	10.93	10.63
18085	-27.28	-16.07	8.54
28109	-17.52	30.46	10.77
17119	27.25	-0.96	11.26
12027	-36.46	7.79	10.24
37063	-42.91	-34.78	8.74
19001	18.28	5.48	10.48
20041	21.3	25.55	12.16
1001	25.39	-0.69	9.66
48029	-17.74	30.01	10.33
32003	4.07	-7.38	11.54
13063	25.66	9.65	11.33
47189	47.45	-20.89	13.64
37169	53.87	-17.43	10.98
41057	42.18	6.04	12.78
34019	46.89	-8.17	12.25
27105	-26.9	-1.27	9.53
38003	18.74	7.14	11.11
2110	-38.86	-0.26	10.01
50021	0.64	34.43	11.59
37175	-17.71	12.1	10.19
27029	17.14	11.88	10.71
18037	16.92	-7.04	11.86
54037	-33.72	-28.67	9.63
49043	4.77	7.63	10.14
36089	-30.59	3.83	9.99
20023	-37.03	-21.24	8.87
29510	7.34	26.87	10.88
36047	16.04	10.94	10.32
29163	38.23	5.91	12.52
55123	-28.77	-21.85	9.1
46129	12.4	6.41	9.91
51171	-39.28	-0.67	9.69
26033	17.02	-4.56	11.07
6051	28.48	5.5	11.89
55071	11.86	-13.24	11.49
13225	19.21	20.94	11.28
40057	44.46	-6.65	11.43
5149	21.31	25.15	12.31
37049	-14.98	31.41	10.72
30067	2.67	15.31	10.51
19065	-32.16	13.99	9.67
18149	5.56	-8.67	10.93
26117	-32.98	-31.37	8.71
13317	25.98	1.48	11.71
38011	48.19	-19.77	13.42
40139	-32.18	6.15	10.17
42015	-13.74	9.97	10.34
8055	45.02	-26.13	13.61
26099	-25.82	16.63	10.49
48139	43.97	0.53	12.24
33013	30.61	3.11	12.38
29121	9.24	23.68	10.25
12133	12.15	7	11.17
37167	-9.03	26.85	10.9
38079	-37.29	-7.4	9.44
51167	-7.17	15.82	9.32
35047	24.5	13.17	11.29
20209	21.71	13.68	11.92
47185	-43.17	-31.1	9.19
17191	-20.62	-0.78	8.65
8001	-36.51	11.52	10.28
36043	20.77	-14.61	12.19
51047	-33.71	-14.93	9.58
55023	47.06	-2.22	12.88
27037	2.81	7.08	10.12
22113	20.49	22.89	10.67
55059	44.51	2.25	12.06
17105	-30.87	11.28	10.1
21067	-11.76	19.04	10.12
41023	28.2	21.52	12.68
24037	30.83	-1.17	12.04
53035	51.54	-16.94	12.41
6055	-32.49	-34.61	8.18
26051	-38.01	-2.46	10.14
31003	-36.27	-22.53	9.23
20057	26.66	-12.85	12.45
37141	12.78	15.67	10.87
24027	-41.12	-29.54	9.64
27147	-11.99	23.7	11.18
13071	35	-19.72	12.59
8069	-29.71	5.48	9.9
27019	28.41	-2.32	10.79
28159	35.33	-17.8	12.63
8072	-6.83	26.73	11.34
21073	-1.04	11.95	10.81
17161	-35.44	-30.57	9.33
13001	-23.45	21.04	10.07
42123	-42.73	-10.21	8.99
25023	-23.41	1.81	9.91
12039	-39.26	-2.52	9.66
20115	-30.28	8.95	9.94
31185	31.72	1.25	11.39
37159	-29.19	21.02	10.37
13245	-26.18	-16.74	8.34
26111	48.76	-19.11	12.89
31081	-10.84	13	9.99
18027	-12.31	29.47	10.38
38099	-35.15	-9.26	9.27
48501	16.83	15.5	11.74
47183	-35.97	-23.87	8.86
46123	43.63	-21.93	13.78
27137	2.56	27.92	10.68
4007	-13.63	27.51	10.3
51061	-23.32	15.49	10.27
55091	-17.39	28.57	10.97
48491	23.36	-22.06	13.27
48441	-38.6	-11.54	9.39
51103	-8.48	-9.54	9.72
72091	52.27	-26.34	12.91
49053	-9.47	-10.74	9.8
19151	-41.84	-34.48	8.41
48403	-32.46	8.65	9.98
36031	51.92	-22.96	12.79
56045	24.99	6.04	10.81
40099	-28.43	2.08	10.97
18049	-17.35	-0.28	8.45
39065	-19.18	8.05	10.19
47171	-27.23	3.63	10.04
54013	-34.22	4.36	10.16
22041	-36.18	-2.99	10.25
19127	44.49	-16.85	13.53
48055	13.34	9.68	10.56
56031	-15.8	16.33	10.43
41049	-2.81	25.86	11.28
17143	-10.95	13.75	10.35
18137	19.84	16.81	10.25
17027	-35.27	-2.16	9.55
6011	27.37	1.85	11.14
56043	50.49	-14.27	11.49
47079	22.63	6.11	10.28
6057	34.14	-3.26	10.61
48013	23.83	22.72	11.79
17111	-36.33	-15.18	10.71
1033	-23.01	-27.28	8.99
38067	-38.6	-18.74	9.15
42019	-6.03	-10.19	10.34
26047	-10.41	11.5	10.14
22069	8.32	22.45	10.47
55095	-29.47	3.95	10.12
72113	-33.88	-23.47	9.53
22105	-27.06	-8.24	9.25
48091	-43.83	-0.55	9.76
39129	-31.87	10.26	10.11
6001	-37.27	4.86	10.43
48209	-32.34	7.52	10.13
31041	-1.5	26.82	11.31
17149	-30.96	-24.06	9.1
29185	-5.17	5.41	9.56
29051	-4.31	24.46	10.42
35053	49.23	-19.18	13.22
12019	48.16	-14.58	12.22
30049	13.22	12.85	10.2
47069	-2.8	-6.22	10.54
8035	-36.49	-27.24	8.36
48051	46.75	-26.55	14.09
24025	-3.05	-5.95	10.62
47045	24.09	7.67	10.94
51085	-31.34	-33.54	8.52
42021	17.56	11.78	11.12
24045	-22.96	7.16	10.26
6015	-38.93	9.57	10.83
17141	37.29	9.29	11.95
9009	17.71	4.09	10.2
54047	-36.69	-23.5	8.35
26103	7.26	21.49	11.11
26081	17.76	18.99	10.87
40121	12.26	11.81	10.14
20145	-23.62	-19.77	9.2
31153	-10.95	-11.27	9.3
48181	-20.37	-2.01	9.62
45033	11.69	12.55	11.25
28043	21.45	-22.33	14.48
21033	-5.43	8.45	10.08
20169	30.95	-18.44	13.58
54041	-31.75	15.92	9.87
48145	41.92	-4.63	11.95
20111	5.78	11.49	10.28
44005	-7.14	8.62	9.83
26159	-34.88	9.03	9.78
27047	24.53	5.49	11.19
55043	-13.13	21.63	10.55
47037	-23.16	10.77	10.59
13065	-37.67	-19.37	9.58
13285	43.63	-4.13	13.3
34025	45.32	4.89	12.59
1081	34.71	-1.18	10.7
26147	21.83	16.17	11.61
28061	16.16	2.84	10.2
6029	-36.6	-11.87	8.9
54033	26.58	17.99	10.72
40061	-5.52	29	10.35
35005	52.48	-22.28	12.57
36013	28.27	21.52	11.89
13161	-23.82	6.19	10.85
24030	34.54	1.59	11.1
55053	-24.55	-1.77	10.15
28013	-40.99	-30.77	8.38
19119	-41.71	-33.09	9.56
26133	36.55	-8.55	12.69
55055	35.37	7.02	11.15
18011	-29.99	-9.36	8.91
53075	25.07	-5.28	11.85
19069	18.35	-4.87	11.56
28081	27.45	-1.8	11.89
13227	17.84	18.36	10.78
51051	-37.68	-6.41	10
33019	-32.99	-18.02	9.64
37047	-31.89	18.19	10.89
26151	4.6	13.92	10.69
23001	-41.87	-7.44	8.92
8085	45.17	-10.97	12.76
48127	-44.3	-5.05	10.45
19055	46.69	-17.99	13.04
28151	-10.86	30.2	10.73
48481	-38.88	-11.12	10.14
48153	31.65	13.75	12.33
37027	-38.64	-7.94	10.11
28093	-3.19	-6.12	10.74
17095	51.69	-27.61	13.45
25021	-30.1	-5.98	10.21
36021	-21.81	-13.78	10.08
22001	29.09	6.18	10.35
6065	26.14	-14.87	11.98
26139	-33.09	-17.14	9.39
46051	17.79	3.55	11.48
22127	-33.3	-6.19	9.68
45023	-25.41	23.46	9.78
28117	-4.58	-8.6	10.17
12087	11.16	7.81	10.89
21171	-35.67	-6.68	10.51
21047	-34.27	-18.6	9.87
13257	-22.29	-0.14	10.76
37183	30.99	-17.41	13.48
4008	-11.84	23.71	10.53
24047	-39.76	-2.29	9.78
12057	-20.92	8.18	10.36
53029	8.28	25.66	10.42
49057	-41.75	-17.56	9.71
22007	-28.17	3.47	9.8
13113	-22.49	2.94	9.43
19164	31.27	15.97	12.31
28023	34.36	-6.88	12.74
23009	-22.99	28.45	9.23
48143	55.05	-18.45	12.58
26137	-18.56	-3.51	9.3
40047	30.05	12.97	11.52
6043	32.62	-11.78	13.01
40035	-6.41	-7.28	11.34
4023	26.74	-18.24	12.14
16085	14.57	5.64	10.73
37034	41.68	6.03	12.1
45075	-37.83	-20.64	9.7
40125	29.04	-12.94	12.35
8015	14.13	11.53	11.18
6081	-14.48	31.57	10.35
47157	37.41	9.79	11.69
26095	-7	20.98	11.23
49013	-2.59	9.68	10.44
45029	0.72	22.55	10.54
6115	30.34	3.9	12.32
19161	33.45	-18.39	13.36
4001	-29.26	-13.29	9.98
25019	40.91	0.12	12.26
24005	15.02	15.64	11.55
13261	19.26	15.51	10.92
26035	12.16	14.39	10.73
25005	11.08	-9.81	12.3
17113	-40.74	-34.22	7.88
53041	36.12	2.13	11.94
5015	11.11	24.4	11.69
34031	23.84	23.61	11.98
40143	1.01	8.04	10.03
48439	-30.28	14.89	9.57
17115	6.51	27.38	11.85
6075	-22.04	28.36	10.32
21179	-32.66	-33.1	8.38
48187	-23.59	3.18	9.98
20195	24.14	22.27	10.76
17185	-26.45	20.02	10.38
6085	11.76	-8.83	11.54
30015	-39.87	-27.23	9.28
1113	0.12	14.73	9.73
38057	5.54	8.48	11.03
26075	51.97	-15.14	13.05
72059	-36.76	-27.08	9.28
5043	47.6	-9.01	11.31
16065	-11.32	15.39	11.19
8003	-39.14	-34.12	8.63
36095	-0.89	19.68	11.24
48167	-8.17	-9.53	9.87
6088	-3.03	-5.3	11.18
37111	6.47	24.44	10.57
22114	-31.74	-13.13	10.04
12103	-33.58	14.44	10.09
47141	35.22	-19.08	13.58
40109	-38.94	-21.93	8.84
54051	-28.89	14.95	9.73
29005	-27.9	-10.02	10.15
26065	-18.81	-0.06	9.56
13117	-0.65	10.56	10.12
47041	-10.24	31.79	10.49
30041	35.47	-18.85	13.74
34023	-6.26	-5.67	9.27
37019	36.28	-18.09	11.93
28017	-8.2	-10.6	10.84
53061	-10	-12.35	10.29
37088	8.84	-11.86	11.67
47083	-24.08	-9.96	9.73
19177	16.58	20.68	11.04
48113	-3.2	13.4	10.5
19175	-8.87	6.25	9.98
21045	-16.16	28.78	10.67
29145	-30.72	-22.83	8.85
45049	43.2	0.2	11.37
6019	-11.7	19.48	10.66
44007	-32.55	-27.64	8.8
54103	30.1	-3.47	11.78
42047	28.45	16.87	10.76
27173	-40.52	-13.77	9.35
38021	-2.75	12.98	10.18
29109	-16.79	16.73	10.56
54107	24.71	18.08	11.5
17077	-22.76	11.06	10.54
47067	26.09	-22.1	15.3
30027	32.11	-20.66	14.21
19159	9.46	3.53	10.98
27153	-22.19	20.38	10.23
20173	42.33	-20.45	13.15
6087	-6.38	27.22	10.89
28145	-25.74	-27.93	8.1
55141	38.23	11.86	11.17
19147	-37.31	-6.57	9.89
51173	14.92	-7.09	12.11
29159	-33.16	9.94	9.03
72099	18.58	11.6	10.75
51003	-21.51	-3.17	9.23
40133	-34.02	-29.83	9.39
55018	-32.86	-19.44	9.73
19095	29.5	-18.69	13.34
46073	48.52	-0.83	12.36
40015	-35.44	-36.11	8.61
46049	17.97	17.41	11.04
45059	-12.69	28.65	10.73
27151	-19.79	-5.71	8.36
18153	19.84	1.16	11.16
6045	-3.69	6.61	9.42
26011	-23.14	-26.97	8.08
19079	28.42	6.29	12.01
12101	21.48	8.18	11.43
42049	-1.93	31.84	10.98
17117	45.39	1.63	13.61
51840	-18.47	0.32	10.49
22119	47.96	-14.95	12.63
17049	55.59	-19.11	11.97
72005	47.18	-3.79	12.35
39109	9.16	23.11	10.42
47055	29.53	16.12	10.52
16021	-21.09	27.39	9.79
19167	-19.05	4.09	10.47
42075	1.03	10.15	10.71
6017	48.7	-7.4	11.9
41071	-0.09	14.36	10.22
47113	30.22	-20.26	13.77
56003	2.11	15.25	9.95
18055	32.14	-12.9	13.01
19009	50.98	-29.96	14.12
13153	16.57	10.63	10.61
27081	-4.92	15.63	9.91
18031	8.42	6.78	9.87
13017	29.77	4.8	12.51
30077	-2.85	28.85	10.39
48085	11.72	-12.24	10.84
1083	40.89	7.15	12.1
55113	-33.16	-12.31	9.36
5045	-5.93	21.26	10.71
30093	-34.58	-23.96	8.71
40127	-23.49	-8.86	9.6
55021	7.68	30.96	11.16
45089	-23.32	0.25	10.67
19037	-26.8	23.3	9.85
22099	9.55	-12.48	11.07
23005	-26.31	-7.78	9.84
20002	24.71	-6.93	11.99
17083	-4.24	-11.78	9.18
28155	22.5	23.86	10.31
49051	-0.68	9	10.66
42007	17.62	0.77	10.98
6067	-8.93	10.05	10.32
42051	-1.48	6.62	8.72
12109	52.75	-29.49	14.5
31139	9.1	22.42	11.09
12001	30.57	-17.46	12.91
17065	28.65	-0.49	11.11
6023	-38.37	-10.19	9.08
30007	12.97	7.53	10.2
20024	-41.12	-2.37	9.74
28025	25.99	-22.57	16.13
18083	-36.43	-5.58	9.69
12045	46.45	-14.75	11.61
30071	-25.71	5.96	9.49
16059	-17	18.36	11.03
6047	-25.28	-9.6	10.67
19011	-3.11	30.23	10.63
32015	-21.9	23.33	9.29
21058	-17.34	2.2	9.81
26091	49.49	-19.72	12.51
47043	-1.03	28.21	10.93
18035	-40.51	6.87	9.84
27001	-37.46	-14.79	10.46
56011	-38.24	-17.99	9.7
48025	-17.53	21.99	10.4
6069	51.81	-30.1	14.62
13305	37.57	-0.63	12.98
54091	-33.59	-1	10.82
22053	46.01	-2.15	12.45
39033	20.71	5.63	11.5
51179	-35.82	-30.76	9.02
48147	21.51	6.44	9.99
53023	-30.61	7.47	10.4
39057	-22.62	21.98	9.91
27169	6.81	21.84	10.35
54053	-4.92	33.3	9.98
12097	-27.32	22.79	9.81
19039	-17.64	27.83	10.16
36083	45.79	-15.7	11.26
28041	43.81	-3.62	12.02
27107	33.37	9.77	11.23
48063	47.55	-9.57	11.97
5037	9.79	3.88	11.04
34013	18.51	2.48	10.38
19142	-29.09	21.61	10.19
30035	-32.73	15.36	9.63
8105	-44	-7.46	9.66
4027	35.1	2.05	11.77
42133	-7.76	-6.52	10.29
17091	31.9	-0.56	11.99
26067	13.76	-10.12	12
13313	-21.02	-0.32	9.99
48097	-26.28	14.46	10.09
54011	27.79	2.62	11
13251	-16.51	24.42	10.35
17165	-42.9	-31.01	9.31
34005	2.05	22.41	10.84
55003	2.99	29.62	11.21
55005	41.98	1.09	11.94
37015	-22.92	-27.66	9.16
22003	-34.25	-13.32	9.58
51095	39.39	4.19	13.01
47093	32.29	5.87	12.85
48425	-41.7	-10.51	9.82
17053	-6.72	-10.88	9.56
37132	-35.26	-16.41	9.61
47016	45.2	-7.87	12.13
45015	11.08	22.42	11.34
1043	26.76	-18.76	13.15
19005	-41.8	-33.49	8.41
20029	-14.15	19.81	10.1
20099	-19.07	28.17	10.42
55135	-8.43	-5.85	9.78
13021	-2.87	-9.42	11.9
48217	-41.95	-0.3	9.32
53057	21.33	20.12	11.07
27049	21.4	23.93	10.59
41035	2.03	13.27	10.64
20159	-31.23	-32.69	8.86
45001	-41.21	-10.04	9.42
51059	-33.81	2.9	9.76
26157	1.74	21.18	10.46
53047	34.23	-19.54	13.46
39029	-0.92	29.33	10.8
17195	-13.29	20.42	10.67
19059	3.97	-7.52	11.08
6033	19.14	1.08	10.8
46029	35.66	0.51	11.09
24017	-23.65	14.73	9.67
51510	-43.04	-33.23	9.5
25001	-4.04	31.49	10.78
28083	48.71	-9.01	12.13
30081	12.29	23.69	11.38
36011	50.4	-24.03	13.38
12009	52.03	-21.6	13.3
42115	-2.46	6.45	10.22
51700	33.06	-19.66	13.96
22067	-19.24	17.31	10.46
18177	15.54	4.21	10.51
11001	47.59	-24.22	13.31
21057	27.71	0.77	11.21
50019	29.93	-9.64	12.64
39007	-6.86	-10.07	10.57
12085	10.25	23.72	10.86
13143	20.87	20.3	11.71
1127	-35.81	-20.15	9.09
8063	-25.54	-8.74	9.89
25013	-30.65	-32.89	8.41
29073	17.35	8.79	10.12
41003	7.18	25.38	10.66
20085	-22.5	-26.13	9.43
4005	-19.04	-4.23	8.75
32031	17.52	1.85	10.92
31089	-30.99	-21.03	9.33
1131	-27.96	-15.86	7.22
20151	10.03	19.75	12.13
27091	32.59	7.38	12.23
34003	10.27	-12.39	10.57
30009	-39.79	-12.24	9.62
46013	-20.18	3.35	10.56
35028	2.61	17.77	10.35
42095	-31.26	-22.32	8.56
21013	-34.46	-12	9.75
6099	52.7	-26.18	12.81
19047	38.37	0.36	11.86
18181	5.04	29.45	11.39
26107	-41.27	4.84	10.23
13027	-32.56	17.14	10.19
32019	25.53	7.33	11.32
40069	55.46	-20.09	12.33
18039	-40.13	3.87	9.88
48135	25.08	14.76	11.24
55121	48.18	-7.06	12.26
35055	49.66	-16.57	12.59
21093	-2.44	21.01	10.85
13223	-13.47	-10.9	10.22
16079	40.41	-2.55	12.45
5009	17.47	25.85	11.62
41065	42.92	-12.94	13.47
40087	19.79	19.72	11.32
22005	8.43	12.93	10.96
47025	-37.32	-2.58	9.67
1005	42.22	-20.02	13.24
26043	-21.96	1.72	9.84
48293	0	8.3	9.62
28058	37.68	5.29	12.57
40031	-33.23	-36	8.25
18061	15.6	18.52	11.57
8045	17.85	21.81	11.04
13303	-6.44	-7.86	10.36
72021	10.26	8	10.43
18165	-30.88	10.73	10.47
48321	-21.27	23.52	10.08
42017	-5.49	32.28	10.53
5131	24.28	6.41	11.31
27087	-28.26	12.6	9.43
36005	41.63	-3.79	12.09
31145	10.4	-9.43	11.66
1093	-40.12	-18.03	9.03
47149	34.73	11.15	12.14
26053	-26.97	-21.21	7.69
22085	-3.12	14.44	8.77
39043	-30.31	-28.98	8.88
53019	-17.8	24.16	9.86
53049	9.84	10.13	9.59
28139	21.51	13.97	11.53
47051	-8.09	-11.13	10.84
37193	28.23	17.53	11.57
13067	-28.88	19.47	10.37
48094	-37.62	-21.49	9.42
16039	-11.58	13.71	11.09
27113	41.03	6.78	11.58
48465	34.66	8.49	11.62
41051	-16.5	29.88	10
48199	-6.45	7.55	10.33
15001	-20.86	5.66	10.36
1119	1.77	12.98	10.41
72025	27.04	4.61	12.06
12011	-18.8	1.97	9.6
46043	-16.56	0.79	10.58
20091	-10.56	-13.82	9.15
40043	-35.1	-0.56	10.54
47099	1.37	15.17	10.75
8049	-25.35	15.94	10.68
36117	-0.17	20.09	10.54
48039	-30.47	-21.37	9.76
51027	36.9	3.46	11.32
12023	20.98	4.39	10.88
19099	-11.64	31.59	9.98
48215	42.54	-19.31	13.17
17075	-19.08	30.98	9.99
54075	-38.83	-12.9	8.79
5055	-42.68	-0.49	9.33
6063	-37.47	-20.43	9.13
36063	-9.83	26.94	11.23
40001	-39.24	-1.34	10.19
48339	53.2	-16.4	12.43
1101	46.82	-26.86	15.02
9003	27.67	5.15	12.04
8077	-1.39	-10.46	8.9
5113	34.23	-19.66	13.06
36035	-23.55	-26.89	8.53
5145	-36.52	-19.69	9.55
47071	14.38	11.35	10.8
48341	-33.67	12.32	9.99
48353	23.67	20.5	11.12
16004	3.76	14.94	10.68
48355	-31.89	-19.26	9.16
12127	-27.45	18.2	10.56
13130	16.13	11.52	11.07
36071	-37.92	1.72	9.92
24008	-31.38	5.05	9.87
48253	-35.01	-22.41	8.28
36065	25.23	13.28	12.01
13009	52.17	-25.98	12.69
13057	22.89	14.33	12.02
21137	50.53	-29.02	14.18
46080	-35.3	-17.58	9.79
26055	-21.82	3.14	9.05
55109	-36.25	3.2	10.11
39161	-19.01	7.11	10.13
56013	-31.59	-6.83	10.36
37087	6.69	-11.01	11.55
46109	12.74	23.32	9.84
37179	0.88	30.29	10.3
17181	-33.93	-29.26	9.45
13013	-29.02	-18.41	9.01
45007	-33.59	-31.32	8.84
45046	-37.87	-19.42	9.77
36093	12.72	-11.68	10.62
17145	10.38	10.33	10.25
26063	-32.21	13.35	9.19
13243	19.97	14.92	11.55
35039	32.6	-17.62	13.22
55015	22.16	-12.53	11.12
39095	36.75	-21	13.23
39047	-0.48	12.67	9.82
24041	35.44	6.15	11.01
17131	-0.71	25.91	10.83
36091	-37.8	-3.04	9.71
6097	20.85	15.43	10.81
51680	48.74	-18.01	13.65
18023	48.01	-1.46	11.44
54003	11.03	6.67	10.87
51550	-19.81	-13.65	9.22
45067	-21.63	-16.26	9.67
8031	18.67	0.43	10.64
35017	-22.91	-26.71	8.56
41013	16.45	12.18	10.64
13207	-3.81	-10.75	9.96
32007	26.03	-19.87	13.8
16049	51.55	-25.37	13.14
34007	2.1	6.63	9.84
5069	49.84	-20.93	12.8
15009	14.94	21.05	10.37
39147	-34.17	-20.88	7.99
22029	5.09	-8.35	11.35
5003	-33.14	-11.22	9.61
51683	51.41	-21.42	12.81
1019	23.14	19.68	11.68
38053	17.11	2.41	11.17
19183	46.93	-0.86	12.11
42035	-39.13	-5.9	9.02
30101	23.71	-22.5	14.03
32005	3.68	28.16	11.61
54001	-31.95	3.88	9.86
18067	48.75	-15.92	12.16
29029	48.47	-19.11	13.01
48213	10.72	-8.42	11.38
19145	44.64	-0.05	11.67
21213	-30.19	-27.27	9.15
29081	32.14	-5.17	11.66
6071	-9.31	4.73	9.75
51083	7.07	19.93	10.62
18005	27.44	-13.25	12.34
17203	-40.45	-11.62	9.14
23021	27.75	-15.3	12.11
21049	-3.85	29.24	10.29
21017	43.88	-21.47	12.88
26041	-38.51	-12.34	9
55105	21.91	5.02	11.11
36061	-7.32	4.77	9.28
51001	9.07	23.73	10.9
19125	51.54	-16.94	12.21
19021	22.2	6.39	10.39
54045	-25.08	-14.62	9.11
5031	19.68	5.37	11.11
20067	-34.61	12.79	10.25
21175	11.39	-8.48	11.75
17019	0.42	14.08	10.61
36079	-13.71	7.02	10.55
5027	39.37	7.65	11.72
24510	-31.13	-24.58	8.68
36037	32.86	10.83	12.32
2130	10.03	-11.9	11.58
28051	-18.61	-1.54	10.21
21041	-30.29	-6	10.28
35025	-41.5	-14.72	9.29
55049	-20.03	29.02	10.03
13291	20.08	12.27	10.62
44003	-38.05	-29.42	8.66
27145	20.14	-7.21	11.11
38105	25.82	12.69	11.73
42061	36.06	-16.72	13.15
42039	38.5	9.97	10.7
42013	41.12	-1.69	11.75
20121	-32.02	11.52	10.47
47063	38.37	-2.85	11.96
38061	32.59	11.92	11.13
31065	2.28	27.63	10.82
26037	6.39	-8.75	11.19
40067	4.51	6.73	10.13
29033	25.89	17.2	10.81
5125	26.39	-19.63	13.39
39075	-42.42	-34.71	7.95
47169	-3.9	28.61	10.72
37083	-32.21	-35.79	8.1
13115	-38.76	-19.31	8.8
1121	-37.43	-12.76	8.77
19187	-27.71	-7.89	9.24
29177	-16.37	23.09	10.31
1095	5.27	-9.39	10.96
21235	-23.75	-6.8	8.76
40071	8.42	20.41	10.61
46015	25.77	3.27	11.63
54055	14.25	-8.7	12.47
37113	-20.98	-2.53	9.9
36015	46.53	-13.56	12.64
21101	33.32	-19.32	13.7
53027	16.23	26.22	12.27
48433	-33.69	-8.94	8.88
20047	-4.31	-10.53	10.13
28161	35.39	2.84	11.84
21145	-0.28	9.17	9.72
49001	-14.86	15.4	10.3
8097	18.53	1.96	11.09
54065	-23.21	24.62	9.65
22039	45.46	-20.63	12.49
55089	25.63	-4.83	11.43
46065	26.62	16.4	11.5
40105	9.07	17.75	10.98
72097	21.87	16.95	10.41
49017	23.72	19.14	10.51
12119	40.7	-3.73	11.7
39069	-15.19	25.43	10.43
47119	6.19	13.33	10.83
18133	-10.08	24.21	10.76
18159	-33.68	-25.33	8.99
21227	-22.42	21.29	10.04
48069	53.94	-21.25	13.06
40082	18.57	18.77	11.02
40111	46.28	-8.79	10.17
13151	45.01	2.79	12.23
42081	-21.86	27.13	10.52
48223	-12.53	8.14	10.71
47163	-18.2	6.99	10.38
55029	50.9	-29.02	14.97
40073	16.75	4.78	9.75
42101	-6.15	9.73	10.82
35037	49.92	-8.19	11.81
1009	27.37	5.68	11.6
27005	-31.17	-25.63	8.5
1051	-38.23	-23.02	9.21
53009	30.97	-16.31	13.16
20205	-34.61	9.86	9.63
13005	-26.46	-19.77	8.62
55027	19.66	-7.91	11.79
1115	-10.6	23.38	9.79
26069	-40.45	-34.23	8.49
34021	45.48	1.08	12.18
17103	16.48	7.47	10.66
21127	-30.41	-27.93	8.89
51013	-27.47	4.1	10.39
19085	8.05	21.93	11
22063	-8.67	9.69	9.21
1059	26.05	5.6	11.37
36033	-1.2	32.74	11.19
31109	-30.81	4.06	9.86
36057	-28.47	-9.07	10.6
35007	-20.64	-6.2	8.95
6095	-9.73	-13.84	8.5
42105	-29.63	9.76	10.41
37017	-35.22	-19.76	9.08
27011	-35.85	-5.89	9.9
18151	-43.7	-1.52	9.67
55129	-7.78	11.45	9.87
56037	-13.84	20.74	10.44
21205	-5.84	27.12	11.11
30013	-39.77	-20.86	9.48
37011	43.06	-17.7	12.69
38073	43.42	0.76	12.38
31151	-12.03	22.33	10.74
41011	-24.85	13.35	9.24
22087	-32.25	11.72	10.21
46127	-9.47	-12.15	9.13
12107	-42.37	-33.72	9.77
53073	39.65	1.04	11.95
28045	-39.71	0.29	10.21
29047	24.89	21.54	11.78
30031	-22.37	-1.62	9.2
5127	0.23	6.43	9.54
42027	-35.71	-18.25	10.04
47035	32.74	-13.79	12.77
1021	7.94	23.75	11.79
20181	-37.05	-27.43	9.07
18081	-18.99	29.85	9.72
31179	7.53	23.41	10.52
18095	-8.96	10.84	10.11
30001	31.85	-17.8	13.71
37081	20.14	-6.35	11.95
48071	20.42	4.95	10.93
21133	15.23	16.56	11.88
42093	-34.37	11.89	10.23
50023	-23.65	-8.34	9.23
37191	32.9	-0.9	11.36
48265	19.64	20.86	11.67
46124	-31.35	-23.5	8.75
6079	-3.95	5.41	9.55
26101	0.65	34.53	12.35
5049	-15.5	30.94	9.8
19193	24.09	14.71	11.79
20100	-37.25	-8.48	9.43
47117	49.08	-15.45	11.64
26145	27.34	5.47	10.91
20163	28.29	-14.84	12.43
31093	-28.74	-7.61	9.9
19029	13.28	-11.69	11.92
13129	50.69	-14.33	13.05
37013	-43.84	-31.32	9.94
29161	19.53	-5.14	11.45
53065	47.33	-27.25	14.05
16071	18.14	10.88	10.84
6031	-24.89	18.52	10.17
45071	-7.93	30.14	11.29
51105	-42.39	0.76	8.72
21065	27.64	-0.38	11
27167	-5.72	33.17	10.66
31017	19.5	22.7	11.49
5001	-22.7	21.6	10.61
17107	-18.77	11.38	9.85
17163	-19.97	23.32	10.16
46107	-28.18	-20.51	9.1
13111	32.57	-1.64	11.78
27135	-15.31	19.2	10.98
13201	22.85	7.27	10.79
37071	-19.79	19.21	9.82
42083	31.97	-1.04	11.5
48337	51.47	-22.65	13.09
28011	28.37	-0.68	11.25
28141	-18.91	16.22	9.57
6083	-18.7	9.44	9.5
12083	5.99	18.32	10.62
22109	17.25	9.82	10.65
28099	31.98	11.77	11.27
42037	-35.37	-21.35	9.61
13089	-23.15	-0.49	8.73
48179	9.37	7.14	10.8
29123	15.49	0.96	10.91
1129	-37.44	1.51	10.25
40113	44.67	-4.95	12.28
55069	-33.64	-32.54	9.15
5065	-35.85	-27.54	9.12
18071	22.54	-22.61	15.46
9015	1.8	31.73	10.38
39055	45.34	-6.8	11.79
40017	-31.27	3.25	9.82
39167	53.21	-25.36	12.4
13127	41.8	-0.6	11.58
55111	29.5	4.38	12.52
12073	20.83	-22.19	13.47
26165	-7.96	6.4	9.76
17089	7.54	10.62	11.02
4019	9.66	8.02	10.47
2020	28.21	0.19	10.27
16011	-31.41	-33.53	8.6
48367	-30.94	-32.11	7.55
17167	-19.47	-12.98	10.29
18163	7.07	24.42	11.26
30017	14.84	10.78	11.21
47181	-33.16	-33.39	8.85
37109	-36.38	4.23	9.78
21003	45.26	-6.84	12.29
48469	26.02	-12.73	11.97
1023	-26.75	17.4	9.36
40037	49.6	-20.43	13.53
8123	-7.67	-6.17	10.6
55013	-22.82	-3.6	10.34
55067	-19.71	17.01	10.08
1057	6.74	9.49	10.62
6061	-3.97	12.92	9.99
18053	1.21	20.51	10.44
34001	-21.19	25.78	10.07
12003	-23.57	28.51	9.09
20176	34.86	-7.73	12.92
55081	-1.6	15.45	10.25
48189	38.81	0.08	11.8
27100	-5.33	-7.65	9.73
28105	16.62	15.93	11.83
23025	11.41	24.81	11.41
17109	31.72	-13.19	12.02
37037	-33.75	10.47	9.46
37085	-22.94	-4.71	9.76
4013	-18.73	4.3	10.48
54038	29.29	15.52	10.64
40147	-30.25	6.47	10.18
40103	1.12	31.69	11.37
17199	-41.51	-5.72	9.02
48267	-27.5	-17.72	8.46
8075	-28.6	12.63	9.82
48313	13.86	-11.64	11.82
28029	45	-0.73	12.47
45019	31.25	-19.72	13.85
19083	-19.83	3.77	10.17
27161	26.96	9.15	11.08
36097	-9.23	11.33	10.64
54035	-18.47	21.57	10.12
39013	4.91	13.71	10.26
48285	-5.7	10.39	11.07
18017	25.22	5.7	11.13
39023	45.73	4.84	12.55
49035	24.59	15.47	11.96
13175	-32.13	12.38	9.8
29165	-39.49	-15.87	9.61
51017	-24.81	-8.08	9.26
17157	-35.82	13.14	9.84
56025	-28.98	15.21	9.63
24033	-22.66	12.14	9.85
21203	-34.66	-3.12	10.68
13211	-6.29	-11.64	10.25
28163	46.73	3.76	13.52
48290	-5.7	18.78	10.7
48067	-39.5	-27.23	9.13
42003	-17.53	21.13	10.28
22125	16.44	9.04	11.25
6073	-40.77	-12.3	8.42
18051	-31.66	-34.56	7.87
31175	-19.43	18.39	10.42
27063	1.94	-9.24	11.43
72053	-33.85	7.26	10.07
46135	27.27	5.96	12.1
12105	32.92	-2.75	11.54
47081	51.4	-27.08	13.19
13215	-43.07	-1.12	10.28
38103	35.44	4.86	11.35
48241	23.09	-22.07	12.96
46091	-0.63	-10.69	11.07
41029	-17.92	12.3	10.67
26127	-1.53	18.23	10.65
39077	-14.41	28.03	10.41
17179	-28.89	7.39	9.92
8099	21.81	5.84	11.17
20129	35.74	-1.02	11.18
48239	41.48	-4.55	11.61
48309	-22.94	-27.06	7.89
23015	-30.01	14.2	10.19
18077	-21.12	-1.29	9.38
20079	32.81	1.94	11.14
55075	-35.03	-33.49	9.21
13119	-4.3	6.42	9.96
16087	-30.96	-5.74	9.94
8051	23.26	23.3	11.42
21156	-36.47	-9.38	9.45
31149	-32.72	9.72	9.62
22009	-25.56	-7.65	9.97
26097	41.22	-4.06	11.58
32001	24.42	-12.19	12.2
21095	-40.12	-22.85	8.78
47097	-0.12	32.31	10.8
9007	-35.83	-19.89	9.04
19191	1.94	14.77	10.09
47091	28.92	-20.96	14.64
13135	47.16	-7.37	11.28
25015	24.1	2.15	11.25
29105	1.09	24.52	10.5
39001	50.34	-24.45	13.81
36077	-31.04	-19.5	9.48
39102	-42.33	-6.77	9.12
12033	-35.31	-31.8	7.95
28027	-19.05	29.38	9.59
34041	-0.43	9.29	10.39
49025	-38.91	9.48	10.65
5007	-22.22	24.92	10.62
28077	-2.29	28.69	9.91
20035	-16.56	28.6	10.44
20027	35.47	-16.34	12.49
42085	-32.93	-33.79	8.62
19111	14.35	-11.98	12.04
48221	34.46	8.59	11.98
28147	29.37	-0.87	12.21
48255	6.55	-10.8	10.98
29107	52.02	-15.53	12.71
19197	-10.89	-13.99	9.64
53063	48.45	-2.43	11.79
47167	-34.09	-14.39	9.15
48171	-26.75	-4.08	9.66
13255	-27.07	-1.89	8.98
21087	27.51	-17.53	13.09
10003	14.22	9.48	10.55
5123	29.98	1	11.86
47131	13.54	7.22	10.53
28007	17.86	15.38	10.3
38101	42.9	-12.62	12.84
48237	-15	24.37	10.79
17099	-27.21	11.17	10.26
51186	-26.06	-19.98	9.19
56023	-25.55	-6.3	10.14
51630	-3.29	19.43	11.11
56021	-1.8	26.03	10.67
37023	53.31	-17.81	11.78
26013	26.57	-12.95	12.73
55119	-22.38	9.29	10.34
47013	26.91	-21.44	14.76
20087	36.11	-3.99	11.39
38029	-23.36	17.71	11.2
40009	15.7	0.95	10.31
36103	-6.99	-10.73	10.08
26017	-24.21	11.69	11.41
39025	29.25	16.98	11.58
17201	19.48	-5.79	11.67
8089	37.28	2.22	11.93
31033	28.75	15.36	11.75
13297	5.57	-9.09	11.17
42063	-18.19	28.4	10.6
16069	50.87	-18.37	12.46
21069	-35.56	-10.72	9.32
41063	-42.43	-12.91	9.78
37045	-4.03	-9.67	9.94
55131	-2.11	31.83	10.42
13107	-28.72	17.15	10.31
13159	-30.86	12.35	9.98
39145	-31.75	-34.01	7.89
42089	-28.36	-1.52	9.49
32510	46.94	-5.49	11.89
1049	-14.63	21.99	10.81
1077	-4.44	12.32	9.9
34027	50.92	-26.5	13.81
22015	12.43	-11.25	11.25
49011	-33.79	-16.03	9.69
42077	-32.33	-20.21	10
13233	10.27	3.17	10.57
29215	-27.43	-10.4	9.69
12111	-24.01	-27.97	9.52
6111	31.24	11.71	11.35
49037	-32.83	11.44	10.09
18063	-9.9	10.86	9.65
48485	18.42	17.43	11.36
72081	6.25	12.72	10.81
48093	-42.76	-34.05	8.97
29117	-26.06	8.21	10.69
50005	-30.36	-34.23	7.22
29221	-35.23	11.16	9.89
21009	28.76	-10.01	13.06
41053	-38.74	-22.16	9.53
27111	-42.05	1.49	9.41
29091	-26.97	-21.09	8.63
1013	43.74	-1.73	12.53
26059	17.67	12.79	10.19
18183	40.08	-1.68	12.37
28111	-27.09	-6.27	9.28
25007	7.84	6.59	9.08
30091	0.64	26.63	10.36
51775	35.99	-3.7	12.04
53015	46.8	-20.41	12.98
13213	-23.1	2.56	8.95
37127	-27.92	5.92	10.86
42043	10.27	-11.49	9.91
8014	44.92	0.29	11.44
39143	-3.77	22.55	10.75
6107	3.28	24.64	11.02
8083	21.32	-22.31	13.55
17147	-9.77	6.93	10.62
48281	30.94	5.81	12.22
19155	-22.92	-15.05	9.73
29075	25.39	-21.98	14.28
48323	-10.97	30.92	10.7
13189	-9.53	12.06	10
18131	38.8	1.48	12.24
40145	5.08	8.66	11
16045	-35.05	1.82	10.67
23013	-32.84	3.55	10.43
45053	-22.78	22.64	10.15
48429	10.9	-9.61	10.61
40079	19.66	9.13	10.12
48405	-41.24	0.23	9.58
35001	-21.61	-26.13	9.33
44009	-34.56	-30.46	8.96
19033	25.37	17.36	10.68
46045	8.76	23.14	11.47
51073	35.05	9.93	11.04
48201	-26.17	-18.62	9.97
42059	0.11	18.44	10.51
36053	19.97	22.43	11.41
21107	50.6	-20.87	12.83
16083	9.51	24.96	10.47
42029	-17.94	5.49	9.43
17051	16.63	17.91	10.59
42119	-39.81	-0.26	10.14
5051	-21.11	18.33	9.32
38015	27.53	-12.09	11.5
48397	43.7	-20.54	13.25
2090	29.1	-2.84	11.45
8067	-26.15	-7.33	9.73
45057	34.88	-18.66	12.64
21155	-40.01	-19.62	9.39
24023	48.92	-11.85	12.67
28149	41.39	-6.19	11.41
37165	46.47	-7.42	11.98
12113	-22.55	-28.28	9.31
55031	-40.82	2.43	9.11
48219	-12	11.45	10.74
53004	40.69	4.54	12.21
22077	-33.9	-21.98	10.09
42055	-24.58	11.11	10.91
1017	51.82	-29.61	14.55
47021	-16.2	19.02	11.06
45055	25.81	15.57	11.72
26005	-9.44	13	10.48
29147	-29.9	-17.32	8.56
48021	38.35	5.11	12.1
26093	-15.65	9.55	10.44
51760	53.49	-27.51	13
54023	-34.32	15.63	9.46
36113	-19.84	28.14	9.96
21209	25.53	4.28	11.56
26115	15.54	11.82	10.85
54019	-24.19	14.48	9.15
48087	53.15	-23.61	13.2
47107	6.26	-8.94	10.48
42033	-36.31	-0.13	9.92
12031	54.63	-19.08	12.34
54089	-40.65	1.01	9.7
26049	-24.27	24.65	9.86
17073	-33.97	-11.25	9.35
18075	-38.25	-15.79	9.21
23017	-27.22	21.56	10.27
12071	-22.42	24.86	10
28075	-35.87	-23.68	8.29
35015	-15.36	29.56	11.22
46011	33.66	-3.32	10.93
21081	14.35	16.58	10.79
18089	41.55	3.53	9.81
48192	31.02	-18.38	12.85
54097	26.83	13.41	11.49
33011	-15.09	17.55	10.38
5115	55.47	-20.68	12.34
39123	-31.38	14.06	10.85
55079	-38.18	-3.36	9.7
40013	47.22	-21.99	13.07
16035	45.62	-17.91	12.95
48399	-40.49	-4.16	9.9
6093	-20.5	-13.74	9.68
51107	-43.45	-7.09	9.65
16001	5.93	14.38	11.04
39027	12.38	12.3	10.72
55093	-9.28	-11.36	10.53
38039	-34.9	-7.1	10.06
39107	7.89	15.87	10.89
5033	-32.97	-12.3	9.49
39059	-38.87	9.47	10.32
48157	-4.56	6.99	10.96
27057	10.43	9.27	9.95
13047	-24.28	16.53	9.59
48227	49.26	-13.35	12.25
18029	-29.81	19.57	11.27
48099	-24.02	-10.68	9.73
6049	20.56	-6.63	11.02
29039	45.7	-26.63	15.36
39133	26.07	-0.63	10.03
26015	15.13	9.89	10.71
38097	-35.09	-29.61	9.1
54057	45.51	-15.51	12.18
17039	46.83	-8.31	11.9
55065	-21.58	15.66	9.07
28065	-31.07	14.45	9.71
55103	35.13	8.36	11.49
27149	-7.4	-7.11	10.41
47015	23.84	16.04	12.19
27163	52.56	-26.86	13.74
8117	6.58	-11.76	11.71
27097	52.32	-20.9	13.29
40097	-36.18	-29.64	8.87
41039	-20.65	12.98	10.02
49021	-42.66	-5.91	9.98
20137	-3.55	16.25	9.61
17011	-16.35	24.23	11.03
6103	-35.63	-4.39	9.98
41033	18.76	3.73	11.31
17005	-41.81	-34.33	9.14
29037	-33.02	-24.27	8.31
47105	-26.95	-2.3	9.66
18001	34.33	0.79	10.37
1071	-28.99	-28.9	7.32
29183	-3.47	17.04	9.28
51121	20.91	14.77	11.5
45043	38.83	8.61	12.01
1089	-1.38	13.05	9.1
1053	-39.93	-20.22	10.13
1063	47.24	-6.83	12.14
47155	-15.16	16.34	10.76
8042	52.21	-27.06	13.63
31055	-39.33	-17.04	9.31
22049	-18.36	18.18	10.12
72013	25.89	0.13	10.59
48211	30.5	-19.94	14.62
35029	-37.95	-12.45	9.75
49007	-6.23	-12.48	9.26
6105	50.16	-27.03	13.75
22019	-40.42	-0.29	9.79
33009	-36.73	-17.08	9.5
20157	-13.58	17.82	10.27
53077	-9.8	28.64	11.37
12059	38.4	9.6	11.12
5141	-12.43	21.23	11.41
48121	40.76	-6.05	12.09
20155	-33.1	-29.24	8.51
47103	-25.23	24.11	9.42
12131	0.31	35.12	12.05
40065	-24.63	10.56	11.15
48117	9.44	12.61	10.93
46035	41.84	0.29	11.7
21177	-31.16	9.11	10.24
19163	-4.27	9.75	10.23
49049	-35.79	-8.07	9.72
19185	45.61	2.26	12.94
48115	-11.45	30.58	10.6
40117	-42.31	3.77	9.51
40089	-32.69	-21.56	8.94
17177	20.74	-6.05	11.17
5061	-22.7	14.83	10.48
28091	24.26	24.09	10.78
41041	-41.9	-32.75	9.24
31159	-33.65	-7.05	10.33
13155	46.76	-22.12	13.3
21021	16.37	13.25	12.16
26019	5.79	-11.11	10.72
16053	-20.9	-13.35	9.61
16007	42.33	-4.71	11.65
39051	-8.23	7.15	9.7
39101	-11.48	27.11	10.89
18003	-26.32	-9.61	9.32
54095	-30.78	4.91	10.44
28033	17.86	5.58	10.88
46047	-42.5	-10.61	9.02
37055	-25.26	18.6	10.33
35045	18.67	6.95	11.81
21161	-10.91	-12.1	9.7
30063	34.93	5.48	11.67
31039	-34.35	-34.61	7.35
20009	-27.13	14.22	10.4
26003	-40.06	-14.66	9.79
37093	-37.98	-11.02	9.58
38095	-36.79	-10.35	9.08
9005	-26.12	-16.7	8.5
20183	5.83	9.46	10.97
38023	47.41	-15.62	12.22
37173	-40.51	-3.06	9.65
31021	7.86	21.16	10.75
20117	-6.22	-4.86	9.67
23007	1.2	30.77	9.8
39091	51.66	-18.22	12.82
47077	29.36	-9.4	11.54
28103	-32.51	-31.35	9.07
49003	44.52	-17.55	13.26
35035	40.66	-12.21	12.38
48037	34.23	-17.8	13.06
51191	-41.15	-1.21	9.45
51127	10.81	7.96	10.23
48141	-2.47	8.6	10.48
20147	-27.91	-21.09	7.71
5139	-22.93	-5.83	9.98
20061	-31.73	-34.54	7.7
53067	41.02	-6.43	12.52
18103	-29.41	-23.07	8.78
21027	-33.33	-1.47	10.83
41031	49.76	-18.44	13.45
19057	28.18	8.69	11.32
46059	-39.06	-19.33	8.64
55057	47.52	-19.14	13.15
27143	44.19	-13.24	13.24
21221	-32.62	-30.31	9.59
27115	42.54	-19.77	13.35
18079	20.83	10.13	11.61
48325	19.12	3.55	10.74
34029	30.58	-2.21	11.49
18175	-4.23	28.21	10.28
21183	5.95	-8.52	10.04
54067	-34.43	-12.37	9.84
33005	34.19	-18.44	13.96
42129	-30.69	-3.47	9.38
15007	-9.32	29.18	11.07
5083	-26.13	-16.25	8.67
56007	-24.7	10.38	11.03
31079	-31.77	-25.06	8.87
35006	-17.92	8.17	9.58
5023	51.82	-27.83	13.86
37101	33.94	-14.11	12.58
24021	1.24	25.23	10.74
53033	-19.33	7.55	10.23
8013	-17.69	28.11	9.95
[truncated: 300 more rows]

[truncated: 2 more sheets: SuppFigure3, SuppFigure4]
